# Supplementary material for: Imputation for transcription factor binding predictions based on deep learning
Source: PLoS Comput Biol. 2017 Feb 24;13(2):e1005403. doi: 10.1371/journal.pcbi.1005403 (PMC5345877; doi:10.1371/journal.pcbi.1005403)
Supplement: S1 Table — (CSV) [file pcbi.1005403.s001.csv]

Name	TF	antibody	cellline	filename
Base	GATA-2	GATA-2	K562	wgEncodeAwgTfbsSydhK562Gata2UcdUniPk.bed
Base	GABP	GABP	HeLa-S3	wgEncodeAwgTfbsHaibHelas3GabpPcr1xUniPk.bed
Base	BDP1	BDP1	K562	wgEncodeAwgTfbsSydhK562Bdp1UniPk.bed
Base	ELK1	ELK1_(1277-1)	GM12878	wgEncodeAwgTfbsSydhGm12878Elk112771IggmusUniPk.bed
Base	FOSL1	FOSL1_(SC-183)	H1-hESC	wgEncodeAwgTfbsHaibH1hescFosl1sc183V0416102UniPk.bed
Base	Pol2	Pol2	ProgFib	wgEncodeAwgTfbsUtaProgfibPol2UniPk.bed
Base	YY1	YY1	NT2-D1	wgEncodeAwgTfbsSydhNt2d1Yy1UcdUniPk.bed
Base	EZH2	EZH2_(39875)	HSMMtube	wgEncodeAwgTfbsBroadHsmmtEzh239875UniPk.bed
Base	TAF1	TAF1	GM12892	wgEncodeAwgTfbsHaibGm12892Taf1V0416102UniPk.bed
Base	SMC3	SMC3_(ab9263)	GM12878	wgEncodeAwgTfbsSydhGm12878Smc3ab9263IggmusUniPk.bed
Base	FOXM1	FOXM1_(SC-502)	GM12878	wgEncodeAwgTfbsHaibGm12878Foxm1sc502V0422111UniPk.bed
Base	BRF1	BRF1	HeLa-S3	wgEncodeAwgTfbsSydhHelas3Brf1UniPk.bed
Base	CCNT2	CCNT2	K562	wgEncodeAwgTfbsSydhK562Ccnt2UniPk.bed
Base	EZH2	EZH2_(39875)	K562	wgEncodeAwgTfbsBroadK562Ezh239875UniPk.bed
Base	BCLAF1	BCLAF1_(SC-101388)	K562	wgEncodeAwgTfbsHaibK562Bclaf101388Pcr1xUniPk.bed
Base	TAL1	TAL1_(SC-12984)	K562	wgEncodeAwgTfbsSydhK562Tal1sc12984IggmusUniPk.bed
Base	CTCF	CTCF	AG09309	wgEncodeAwgTfbsUwAg09309CtcfUniPk.bed
Base	NFATC1	NFATC1_(SC-17834)	GM12878	wgEncodeAwgTfbsHaibGm12878Nfatc1sc17834V0422111UniPk.bed
Base	CTCF	CTCF	GM12872	wgEncodeAwgTfbsUwGm12872CtcfUniPk.bed
Base	Znf143	Znf143_(16618-1-AP)	H1-hESC	wgEncodeAwgTfbsSydhH1hescZnf143IggrabUniPk.bed
Base	GATA2	GATA2_(SC-267)	K562	wgEncodeAwgTfbsHaibK562Gata2sc267Pcr1xUniPk.bed
Base	SMC3	SMC3_(ab9263)	HepG2	wgEncodeAwgTfbsSydhHepg2Smc3ab9263IggrabUniPk.bed
Base	Pol2	Pol2	PBDE	wgEncodeAwgTfbsSydhPbdePol2UcdUniPk.bed
Base	KAP1	KAP1	K562	wgEncodeAwgTfbsSydhK562Kap1UcdUniPk.bed
Base	TR4	TR4	GM12878	wgEncodeAwgTfbsSydhGm12878Tr4UniPk.bed
Base	SMC3	SMC3_(ab9263)	K562	wgEncodeAwgTfbsSydhK562Smc3ab9263IggrabUniPk.bed
Base	eGFP-GATA2	eGFP-GATA2	K562	wgEncodeAwgTfbsUchicagoK562Egata2UniPk.bed
Base	HDAC6	HDAC6_(A301-341A)	K562	wgEncodeAwgTfbsBroadK562Hdac6a301341aUniPk.bed
Base	EZH2	EZH2_(39875)	NHDF-Ad	wgEncodeAwgTfbsBroadNhdfadEzh239875UniPk.bed
Base	IRF3	IRF3	HepG2	wgEncodeAwgTfbsSydhHepg2Irf3IggrabUniPk.bed
Base	PU.1	PU.1	K562	wgEncodeAwgTfbsHaibK562Pu1Pcr1xUniPk.bed
Base	SIN3A	SIN3A_(NB600-1263)	GM12878	wgEncodeAwgTfbsSydhGm12878Sin3anb6001263IggmusUniPk.bed
Base	CTCF	CTCF	Fibrobl	wgEncodeAwgTfbsUtaFibroblCtcfUniPk.bed
Base	CEBPD	CEBPD_(SC-636)	HepG2	wgEncodeAwgTfbsHaibHepg2Cebpdsc636V0416101UniPk.bed
Base	NFKB	NFKB	GM18951	wgEncodeAwgTfbsSydhGm18951NfkbTnfaIggrabUniPk.bed
Base	NFKB	NFKB	GM12891	wgEncodeAwgTfbsSydhGm12891NfkbTnfaIggrabUniPk.bed
Base	TR4	TR4	K562	wgEncodeAwgTfbsSydhK562Tr4UcdUniPk.bed
Base	Pol2	Pol2	GM18951	wgEncodeAwgTfbsSydhGm18951Pol2IggmusUniPk.bed
Base	MafF	MafF_(M8194)	K562	wgEncodeAwgTfbsSydhK562MaffIggrabUniPk.bed
Base	PLU1	PLU1	K562	wgEncodeAwgTfbsBroadK562Plu1UniPk.bed
Base	Pol2-4H8	Pol2-4H8	U87	wgEncodeAwgTfbsHaibU87Pol24h8V0416101UniPk.bed
Base	PAX5-C20	PAX5-C20	GM12892	wgEncodeAwgTfbsHaibGm12892Pax5c20V0416101UniPk.bed
Base	TAF1	TAF1	HeLa-S3	wgEncodeAwgTfbsHaibHelas3Taf1Pcr1xUniPk.bed
Base	Pol2-4H8	Pol2-4H8	H1-hESC	wgEncodeAwgTfbsHaibH1hescPol24h8V0416102UniPk.bed
Base	JunD	JunD	HepG2	wgEncodeAwgTfbsSydhHepg2JundIggrabUniPk.bed
Base	EZH2	EZH2_(39875)	NH-A	wgEncodeAwgTfbsBroadNhaEzh239875UniPk.bed
Base	SRF	SRF	K562	wgEncodeAwgTfbsHaibK562SrfV0416101UniPk.bed
Base	E2F4	E2F4	HeLa-S3	wgEncodeAwgTfbsSydhHelas3E2f4UniPk.bed
Base	c-Myc	c-Myc	MCF-7	wgEncodeAwgTfbsUtaMcf7CmycEstroUniPk.bed
Base	Pol2-4H8	Pol2-4H8	SK-N-MC	wgEncodeAwgTfbsHaibSknmcPol24h8V0416101UniPk.bed
Base	NFKB	NFKB	GM12892	wgEncodeAwgTfbsSydhGm12892NfkbTnfaIggrabUniPk.bed
Base	GABP	GABP	H1-hESC	wgEncodeAwgTfbsHaibH1hescGabpPcr1xUniPk.bed
Base	CTCF	CTCF	HCM	wgEncodeAwgTfbsUwHcmCtcfUniPk.bed
Base	ETS1	ETS1	K562	wgEncodeAwgTfbsHaibK562Ets1V0416101UniPk.bed
Base	SIX5	SIX5	K562	wgEncodeAwgTfbsHaibK562Six5Pcr1xUniPk.bed
Base	CTCF	CTCF	GM19238	wgEncodeAwgTfbsUtaGm19238CtcfUniPk.bed
Base	KAP1	KAP1	HEK293	wgEncodeAwgTfbsSydhHek293Kap1UcdUniPk.bed
Base	USF2	USF2	HeLa-S3	wgEncodeAwgTfbsSydhHelas3Usf2IggmusUniPk.bed
Base	GR	GR	A549	wgEncodeAwgTfbsHaibA549GrPcr2xDex100nmUniPk.bed
Base	Egr-1	Egr-1	GM12878	wgEncodeAwgTfbsHaibGm12878Egr1Pcr2xUniPk.bed
Base	IRF1	IRF1	K562	wgEncodeAwgTfbsSydhK562Irf1Ifna30UniPk.bed
Base	NFIC	NFIC_(SC-81335)	GM12878	wgEncodeAwgTfbsHaibGm12878Nficsc81335V0422111UniPk.bed
Base	RBBP5	RBBP5_(A300-109A)	K562	wgEncodeAwgTfbsBroadK562Rbbp5a300109aUniPk.bed
Base	STAT1	STAT1	K562	wgEncodeAwgTfbsSydhK562Stat1Ifng6hUniPk.bed
Base	Brg1	Brg1	K562	wgEncodeAwgTfbsSydhK562Brg1IggmusUniPk.bed
Base	NELFe	NELFe	K562	wgEncodeAwgTfbsSydhK562NelfeUniPk.bed
Base	CTCF	CTCF	WI-38	wgEncodeAwgTfbsUwWi38CtcfUniPk.bed
Base	GATA-1	GATA-1	PBDE	wgEncodeAwgTfbsSydhPbdeGata1UcdUniPk.bed
Base	SRF	SRF	HepG2	wgEncodeAwgTfbsHaibHepg2SrfV0416101UniPk.bed
Base	ZNF217	ZNF217	MCF-7	wgEncodeAwgTfbsSydhMcf7Znf217UcdUniPk.bed
Base	CTCF	CTCF	NHEK	wgEncodeAwgTfbsUwNhekCtcfUniPk.bed
Base	Sin3Ak-20	Sin3Ak-20	H1-hESC	wgEncodeAwgTfbsHaibH1hescSin3ak20Pcr1xUniPk.bed
Base	TAF1	TAF1	H1-hESC	wgEncodeAwgTfbsHaibH1hescTaf1V0416102UniPk.bed
Base	ELK4	ELK4	HeLa-S3	wgEncodeAwgTfbsSydhHelas3Elk4UcdUniPk.bed
Base	NF-YA	NF-YA	HeLa-S3	wgEncodeAwgTfbsSydhHelas3NfyaIggrabUniPk.bed
Base	CHD2	CHD2_(AB68301)	GM12878	wgEncodeAwgTfbsSydhGm12878Chd2ab68301IggmusUniPk.bed
Base	MEF2A	MEF2A	GM12878	wgEncodeAwgTfbsHaibGm12878Mef2aPcr1xUniPk.bed
Base	ZZZ3	ZZZ3	GM12878	wgEncodeAwgTfbsSydhGm12878Zzz3UniPk.bed
Base	CHD2	CHD2_(AB68301)	K562	wgEncodeAwgTfbsSydhK562Chd2ab68301IggrabUniPk.bed
Base	CTCF	CTCF	K562	wgEncodeAwgTfbsUtaK562CtcfUniPk.bed
Base	BCL3	BCL3	A549	wgEncodeAwgTfbsHaibA549Bcl3V0422111Etoh02UniPk.bed
Base	GATA-2	GATA-2	HUVEC	wgEncodeAwgTfbsSydhHuvecGata2UcdUniPk.bed
Base	Pol2	Pol2	HeLa-S3	wgEncodeAwgTfbsHaibHelas3Pol2Pcr1xUniPk.bed
Base	IRF1	IRF1	K562	wgEncodeAwgTfbsSydhK562Irf1Ifng30UniPk.bed
Base	Pol2-4H8	Pol2-4H8	HUVEC	wgEncodeAwgTfbsHaibHuvecPol24h8V0416101UniPk.bed
Base	Pol2	Pol2	GM19193	wgEncodeAwgTfbsSydhGm19193Pol2IggmusUniPk.bed
Base	CTCF	CTCF	HPF	wgEncodeAwgTfbsUwHpfCtcfUniPk.bed
Base	CTCF	CTCF	GM12865	wgEncodeAwgTfbsUwGm12865CtcfUniPk.bed
Base	CHD2	CHD2_(AB68301)	HeLa-S3	wgEncodeAwgTfbsSydhHelas3Chd2IggrabUniPk.bed
Base	PU.1	PU.1	GM12878	wgEncodeAwgTfbsHaibGm12878Pu1Pcr1xUniPk.bed
Base	Nrf1	Nrf1	GM12878	wgEncodeAwgTfbsSydhGm12878Nrf1IggmusUniPk.bed
Base	BRCA1	BRCA1_(A300-000A)	H1-hESC	wgEncodeAwgTfbsSydhH1hescBrca1IggrabUniPk.bed
Base	CTCF	CTCF	AoAF	wgEncodeAwgTfbsUwAoafCtcfUniPk.bed
Base	BRF2	BRF2	HeLa-S3	wgEncodeAwgTfbsSydhHelas3Brf2UniPk.bed
Base	SP2	SP2_(SC-643)	H1-hESC	wgEncodeAwgTfbsHaibH1hescSp2V0422111UniPk.bed
Base	Znf143	Znf143_(16618-1-AP)	HeLa-S3	wgEncodeAwgTfbsSydhHelas3Znf143IggrabUniPk.bed
Base	CTCF	CTCF	AG09319	wgEncodeAwgTfbsUwAg09319CtcfUniPk.bed
Base	GTF2F1	GTF2F1_(AB28179)	H1-hESC	wgEncodeAwgTfbsSydhH1hescGtf2f1IggrabUniPk.bed
Base	CTCF	CTCF	HFF-Myc	wgEncodeAwgTfbsUwHffmycCtcfUniPk.bed
Base	TFIIIC-110	TFIIIC-110	HeLa-S3	wgEncodeAwgTfbsSydhHelas3Tf3c110UniPk.bed
Base	Znf143	Znf143_(16618-1-AP)	K562	wgEncodeAwgTfbsSydhK562Znf143IggrabUniPk.bed
Base	GATA-1	GATA-1	K562	wgEncodeAwgTfbsSydhK562Gata1UcdUniPk.bed
Base	NF-E2	NF-E2	K562	wgEncodeAwgTfbsSydhK562Nfe2UniPk.bed
Base	BCLAF1	BCLAF1_(SC-101388)	GM12878	wgEncodeAwgTfbsHaibGm12878Bclaf101388V0416101UniPk.bed
Base	HNF4G	HNF4G_(SC-6558)	HepG2	wgEncodeAwgTfbsHaibHepg2Hnf4gsc6558V0416101UniPk.bed
Base	Pol2(b)	Pol2(b)	K562	wgEncodeAwgTfbsBroadK562Pol2bUniPk.bed
Base	CTCF	CTCF	GM12873	wgEncodeAwgTfbsUwGm12873CtcfUniPk.bed
Base	Egr-1	Egr-1	K562	wgEncodeAwgTfbsHaibK562Egr1V0416101UniPk.bed
Base	CTCF	CTCF	GM19239	wgEncodeAwgTfbsUtaGm19239CtcfUniPk.bed
Base	ELF1	ELF1_(SC-631)	A549	wgEncodeAwgTfbsHaibA549Elf1V0422111Etoh02UniPk.bed
Base	NFIC	NFIC_(SC-81335)	HepG2	wgEncodeAwgTfbsHaibHepg2Nficsc81335V0422111UniPk.bed
Base	Pol2-4H8	Pol2-4H8	GM12878	wgEncodeAwgTfbsHaibGm12878Pol24h8Pcr1xUniPk.bed
Base	FOXA2	FOXA2_(SC-6554)	HepG2	wgEncodeAwgTfbsHaibHepg2Foxa2sc6554V0416101UniPk.bed
Base	ZBTB33	ZBTB33	HCT-116	wgEncodeAwgTfbsHaibHct116Zbtb33V0416101UniPk.bed
Base	ZKSCAN1	ZKSCAN1_(HPA006672)	HeLa-S3	wgEncodeAwgTfbsSydhHelas3Zkscan1hpa006672IggrabUniPk.bed
Base	RXRA	RXRA	H1-hESC	wgEncodeAwgTfbsHaibH1hescRxraV0416102UniPk.bed
Base	Pol2(b)	Pol2(b)	HeLa-S3	wgEncodeAwgTfbsBroadHelas3Pol2bUniPk.bed
Base	ZEB1	ZEB1_(SC-25388)	GM12878	wgEncodeAwgTfbsHaibGm12878Zeb1sc25388V0416102UniPk.bed
Base	NFKB	NFKB	GM18505	wgEncodeAwgTfbsSydhGm18505NfkbTnfaIggrabUniPk.bed
Base	EZH2	EZH2_(39875)	HSMM	wgEncodeAwgTfbsBroadHsmmEzh239875UniPk.bed
Base	CTCF	CTCF	HBMEC	wgEncodeAwgTfbsUwHbmecCtcfUniPk.bed
Base	c-Myc	c-Myc	K562	wgEncodeAwgTfbsSydhK562CmycUniPk.bed
Base	p300	p300	GM12878	wgEncodeAwgTfbsHaibGm12878P300Pcr1xUniPk.bed
Base	p300	p300_(SC-584)	GM12878	wgEncodeAwgTfbsSydhGm12878P300bUniPk.bed
Base	PAX5-N19	PAX5-N19	GM12878	wgEncodeAwgTfbsHaibGm12878Pax5n19Pcr1xUniPk.bed
Base	TEAD4	TEAD4_(SC-101184)	K562	wgEncodeAwgTfbsHaibK562Tead4sc101184V0422111UniPk.bed
Base	ELF1	ELF1_(SC-631)	K562	wgEncodeAwgTfbsHaibK562Elf1sc631V0416102UniPk.bed
Base	STAT3	STAT3	MCF10A-Er-Src	wgEncodeAwgTfbsSydhMcf10aesStat3Tam112hHvdUniPk.bed
Base	Brg1	Brg1	HeLa-S3	wgEncodeAwgTfbsSydhHelas3Brg1IggmusUniPk.bed
Base	Pol2	Pol2	MCF-7	wgEncodeAwgTfbsUtaMcf7Pol2SerumstimUniPk.bed
Base	CTCF	CTCF	Dnd41	wgEncodeAwgTfbsBroadDnd41CtcfUniPk.bed
Base	Pol3	Pol3	K562	wgEncodeAwgTfbsSydhK562Pol3UniPk.bed
Base	BCL3	BCL3	GM12878	wgEncodeAwgTfbsHaibGm12878Bcl3V0416101UniPk.bed
Base	TBP	TBP	GM12878	wgEncodeAwgTfbsSydhGm12878TbpIggmusUniPk.bed
Base	STAT5A	STAT5A_(SC-74442)	GM12878	wgEncodeAwgTfbsHaibGm12878Stat5asc74442V0422111UniPk.bed
Base	E2F4	E2F4	MCF10A-Er-Src	wgEncodeAwgTfbsSydhMcf10aesE2f4TamHvdUniPk.bed
Base	c-Myc	c-Myc	MCF-7	wgEncodeAwgTfbsUtaMcf7CmycVehUniPk.bed
Base	FOXP2	FOXP2	SK-N-MC	wgEncodeAwgTfbsHaibSknmcFoxp2Pcr2xUniPk.bed
Base	GTF2F1	GTF2F1_(AB28179)	K562	wgEncodeAwgTfbsSydhK562Gtf2f1ab28179IggrabUniPk.bed
Base	CTCF	CTCF_(SC-15914)	IMR90	wgEncodeAwgTfbsSydhImr90CtcfbIggrabUniPk.bed
Base	UBF	UBF_(sc-13125)	K562	wgEncodeAwgTfbsSydhK562Ubfsc13125IggmusUniPk.bed
Base	MafK	MafK_(SC-477)	HepG2	wgEncodeAwgTfbsSydhHepg2Mafksc477IggrabUniPk.bed
Base	SUZ12	SUZ12	NT2-D1	wgEncodeAwgTfbsSydhNt2d1Suz12UcdUniPk.bed
Base	STAT3	STAT3	MCF10A-Er-Src	wgEncodeAwgTfbsSydhMcf10aesStat3Etoh01bUniPk.bed
Base	RFX5	RFX5_(200-401-194)	K562	wgEncodeAwgTfbsSydhK562Rfx5IggrabUniPk.bed
Base	ZBTB7A	ZBTB7A_(SC-34508)	HepG2	wgEncodeAwgTfbsHaibHepg2Zbtb7aV0416101UniPk.bed
Base	CEBPB	CEBPB	IMR90	wgEncodeAwgTfbsSydhImr90CebpbIggrabUniPk.bed
Base	CTCF	CTCF	HEK293	wgEncodeAwgTfbsUwHek293CtcfUniPk.bed
Base	HNF4A	HNF4A_(SC-8987)	HepG2	wgEncodeAwgTfbsHaibHepg2Hnf4asc8987V0416101UniPk.bed
Base	CTCF	CTCF	MCF-7	wgEncodeAwgTfbsUwMcf7CtcfUniPk.bed
Base	ZBTB33	ZBTB33	A549	wgEncodeAwgTfbsHaibA549Zbtb33V0422111Etoh02UniPk.bed
Base	CTCF	CTCF	HL-60	wgEncodeAwgTfbsUwHl60CtcfUniPk.bed
Base	ELK1	ELK1_(1277-1)	K562	wgEncodeAwgTfbsSydhK562Elk112771IggrabUniPk.bed
Base	ARID3A	ARID3A_(sc-8821)	K562	wgEncodeAwgTfbsSydhK562Arid3asc8821IggrabUniPk.bed
Base	CTCF	CTCF	HVMF	wgEncodeAwgTfbsUwHvmfCtcfUniPk.bed
Base	MYBL2	MYBL2_(SC-81192)	HepG2	wgEncodeAwgTfbsHaibHepg2Mybl2sc81192V0422111UniPk.bed
Base	NRSF	NRSF	U87	wgEncodeAwgTfbsHaibU87NrsfPcr2xUniPk.bed
Base	SAP30	SAP30_(39731)	K562	wgEncodeAwgTfbsBroadK562Sap3039731UniPk.bed
Base	MAZ	MAZ_(ab85725)	HeLa-S3	wgEncodeAwgTfbsSydhHelas3Mazab85725IggrabUniPk.bed
Base	NF-YB	NF-YB	GM12878	wgEncodeAwgTfbsSydhGm12878NfybIggmusUniPk.bed
Base	Sin3Ak-20	Sin3Ak-20	HepG2	wgEncodeAwgTfbsHaibHepg2Sin3ak20Pcr1xUniPk.bed
Base	TR4	TR4	HeLa-S3	wgEncodeAwgTfbsSydhHelas3Tr4UniPk.bed
Base	SIX5	SIX5	GM12878	wgEncodeAwgTfbsHaibGm12878Six5Pcr1xUniPk.bed
Base	Pol2	Pol2	HepG2	wgEncodeAwgTfbsSydhHepg2Pol2ForsklnUniPk.bed
Base	Pol2	Pol2	HeLa-S3	wgEncodeAwgTfbsUtaHelas3Pol2UniPk.bed
Base	GRp20	GRp20	HepG2	wgEncodeAwgTfbsSydhHepg2Grp20ForsklnUniPk.bed
Base	SP1	SP1	HepG2	wgEncodeAwgTfbsHaibHepg2Sp1Pcr1xUniPk.bed
Base	CTCF	CTCF	RPTEC	wgEncodeAwgTfbsUwRptecCtcfUniPk.bed
Base	c-Myc	c-Myc	MCF-7	wgEncodeAwgTfbsUtaMcf7CmycSerumstimUniPk.bed
Base	Pol2	Pol2	K562	wgEncodeAwgTfbsSydhK562Pol2UniPk.bed
Base	TCF7L2	TCF7L2	PANC-1	wgEncodeAwgTfbsSydhPanc1Tcf7l2UcdUniPk.bed
Base	Pol2	Pol2	HUVEC	wgEncodeAwgTfbsHaibHuvecPol2Pcr1xUniPk.bed
Base	Pbx3	Pbx3	GM12878	wgEncodeAwgTfbsHaibGm12878Pbx3Pcr1xUniPk.bed
Base	MafF	MafF_(M8194)	HepG2	wgEncodeAwgTfbsSydhHepg2Maffm8194IggrabUniPk.bed
Base	TCF7L2	TCF7L2	HeLa-S3	wgEncodeAwgTfbsSydhHelas3Tcf7l2UcdUniPk.bed
Base	Sin3Ak-20	Sin3Ak-20	PANC-1	wgEncodeAwgTfbsHaibPanc1Sin3ak20V0416101UniPk.bed
Base	HA-E2F1	HA-E2F1	MCF-7	wgEncodeAwgTfbsSydhMcf7Hae2f1UcdUniPk.bed
Base	FOSL1	FOSL1_(SC-183)	K562	wgEncodeAwgTfbsHaibK562Fosl1sc183V0416101UniPk.bed
Base	BDP1	BDP1	HeLa-S3	wgEncodeAwgTfbsSydhHelas3Bdp1UniPk.bed
Base	BATF	BATF	GM12878	wgEncodeAwgTfbsHaibGm12878BatfPcr1xUniPk.bed
Base	CTCF	CTCF	NHLF	wgEncodeAwgTfbsBroadNhlfCtcfUniPk.bed
Base	CTCF	CTCF	HEEpiC	wgEncodeAwgTfbsUwHeeCtcfUniPk.bed
Base	p300	p300	HepG2	wgEncodeAwgTfbsHaibHepg2P300V0416101UniPk.bed
Base	eGFP-FOS	eGFP-FOS	K562	wgEncodeAwgTfbsUchicagoK562EfosUniPk.bed
Base	Pol2	Pol2	MCF-7	wgEncodeAwgTfbsUtaMcf7Pol2UniPk.bed
Base	Pol2	Pol2	NB4	wgEncodeAwgTfbsSydhNb4Pol2UniPk.bed
Base	CTCF	CTCF	HepG2	wgEncodeAwgTfbsUtaHepg2CtcfUniPk.bed
Base	EZH2	EZH2_(39875)	H1-hESC	wgEncodeAwgTfbsBroadH1hescEzh239875UniPk.bed
Base	Pol2	Pol2	GM15510	wgEncodeAwgTfbsSydhGm15510Pol2IggmusUniPk.bed
Base	c-Myc	c-Myc	HeLa-S3	wgEncodeAwgTfbsSydhHelas3CmycUniPk.bed
Base	Mxi1	Mxi1_(AF4185)	HeLa-S3	wgEncodeAwgTfbsSydhHelas3Mxi1af4185IggrabUniPk.bed
Base	Pol2	Pol2	K562	wgEncodeAwgTfbsHaibK562Pol2V0416101UniPk.bed
Base	TCF3	TCF3_(SC-349)	GM12878	wgEncodeAwgTfbsHaibGm12878Tcf3Pcr1xUniPk.bed
Base	Mxi1	Mxi1_(AF4185)	K562	wgEncodeAwgTfbsSydhK562Mxi1af4185IggrabUniPk.bed
Base	NF-YB	NF-YB	HeLa-S3	wgEncodeAwgTfbsSydhHelas3NfybIggrabUniPk.bed
Base	SETDB1	SETDB1	U2OS	wgEncodeAwgTfbsSydhU2osSetdb1UcdUniPk.bed
Base	Pol2	Pol2	HEK293	wgEncodeAwgTfbsSydhHek293Pol2UniPk.bed
Base	RPC155	RPC155	K562	wgEncodeAwgTfbsSydhK562Rpc155UniPk.bed
Base	ETS1	ETS1	A549	wgEncodeAwgTfbsHaibA549Ets1V0422111Etoh02UniPk.bed
Base	SIN3A	SIN3A_(NB600-1263)	H1-hESC	wgEncodeAwgTfbsSydhH1hescSin3anb6001263IggrabUniPk.bed
Base	TFIIIC-110	TFIIIC-110	K562	wgEncodeAwgTfbsSydhK562Tf3c110UniPk.bed
Base	MAZ	MAZ_(ab85725)	K562	wgEncodeAwgTfbsSydhK562Mazab85725IggrabUniPk.bed
Base	CTCF	CTCF	HSMMtube	wgEncodeAwgTfbsBroadHsmmtCtcfUniPk.bed
Base	ERalpha	ERalpha_a	ECC-1	wgEncodeAwgTfbsHaibEcc1EralphaaV0416102Est10nm1hUniPk.bed
Base	CTCF	CTCF	BE2_C	wgEncodeAwgTfbsUwBe2cCtcfUniPk.bed
Base	EZH2	EZH2_(39875)	Dnd41	wgEncodeAwgTfbsBroadDnd41Ezh239875UniPk.bed
Base	HSF1	HSF1	HepG2	wgEncodeAwgTfbsSydhHepg2Hsf1ForsklnUniPk.bed
Base	Pol2	Pol2	IMR90	wgEncodeAwgTfbsSydhImr90Pol2IggrabUniPk.bed
Base	NF-E2	NF-E2_(SC-22827)	GM12878	wgEncodeAwgTfbsSydhGm12878Nfe2sc22827UniPk.bed
Base	ZZZ3	ZZZ3	HeLa-S3	wgEncodeAwgTfbsSydhHelas3Zzz3UniPk.bed
Base	c-Myc	c-Myc	NB4	wgEncodeAwgTfbsSydhNb4CmycUniPk.bed
Base	CTCF	CTCF	HRPEpiC	wgEncodeAwgTfbsUwHrpeCtcfUniPk.bed
Base	Pol2-4H8	Pol2-4H8	HepG2	wgEncodeAwgTfbsHaibHepg2Pol24h8V0416102UniPk.bed
Base	TAF1	TAF1	PFSK-1	wgEncodeAwgTfbsHaibPfsk1Taf1V0416101UniPk.bed
Base	Nrf1	Nrf1	HepG2	wgEncodeAwgTfbsSydhHepg2Nrf1IggrabUniPk.bed
Base	USF2	USF2	HepG2	wgEncodeAwgTfbsSydhHepg2Usf2IggrabUniPk.bed
Base	Pol2	Pol2	K562	wgEncodeAwgTfbsUtaK562Pol2UniPk.bed
Base	Max	Max	NB4	wgEncodeAwgTfbsSydhNb4MaxUniPk.bed
Base	Pol2-4H8	Pol2-4H8	PANC-1	wgEncodeAwgTfbsHaibPanc1Pol24h8V0416101UniPk.bed
Base	CTCF	CTCF	HAc	wgEncodeAwgTfbsUwHacCtcfUniPk.bed
Base	IRF1	IRF1	K562	wgEncodeAwgTfbsSydhK562Irf1Ifng6hUniPk.bed
Base	GATA-1	GATA-1	PBDEFetal	wgEncodeAwgTfbsSydhPbdefetalGata1UcdUniPk.bed
Base	NF-YA	NF-YA	K562	wgEncodeAwgTfbsSydhK562NfyaUniPk.bed
Base	CREB1	CREB1_(SC-240)	A549	wgEncodeAwgTfbsHaibA549Creb1sc240V0416102Dex100nmUniPk.bed
Base	ELK4	ELK4	HEK293	wgEncodeAwgTfbsSydhHek293Elk4UcdUniPk.bed
Base	MEF2A	MEF2A	K562	wgEncodeAwgTfbsHaibK562Mef2aV0416101UniPk.bed
Base	NRSF	NRSF	SK-N-SH	wgEncodeAwgTfbsHaibSknshNrsfPcr2xUniPk.bed
Base	SRF	SRF	GM12878	wgEncodeAwgTfbsHaibGm12878SrfPcr2xUniPk.bed
Base	PRDM1	PRDM1_(9115)	HeLa-S3	wgEncodeAwgTfbsSydhHelas3Prdm19115IggrabUniPk.bed
Base	NF-YA	NF-YA	GM12878	wgEncodeAwgTfbsSydhGm12878NfyaIggmusUniPk.bed
Base	ELF1	ELF1_(SC-631)	GM12878	wgEncodeAwgTfbsHaibGm12878Elf1sc631V0416101UniPk.bed
Base	c-Jun	c-Jun	K562	wgEncodeAwgTfbsSydhK562CjunIfna30UniPk.bed
Base	CTCF	CTCF	K562	wgEncodeAwgTfbsBroadK562CtcfUniPk.bed
Base	Pol2	Pol2	K562	wgEncodeAwgTfbsSydhK562Pol2Ifna30UniPk.bed
Base	FOXP2	FOXP2	PFSK-1	wgEncodeAwgTfbsHaibPfsk1Foxp2Pcr2xUniPk.bed
Base	CTCF	CTCF	Gliobla	wgEncodeAwgTfbsUtaGlioblaCtcfUniPk.bed
Base	BRF1	BRF1	K562	wgEncodeAwgTfbsSydhK562Brf1UniPk.bed
Base	TAF1	TAF1	SK-N-SH	wgEncodeAwgTfbsHaibSknshTaf1V0416101UniPk.bed
Base	Egr-1	Egr-1	H1-hESC	wgEncodeAwgTfbsHaibH1hescEgr1V0416102UniPk.bed
Base	NRSF	NRSF	HepG2	wgEncodeAwgTfbsHaibHepg2NrsfV0416101UniPk.bed
Base	CTCF	CTCF	HUVEC	wgEncodeAwgTfbsBroadHuvecCtcfUniPk.bed
Base	GATA3	GATA3_(SC-269)	SH-SY5Y	wgEncodeAwgTfbsSydhShsy5yGata3sc269sc269UcdUniPk.bed
Base	GTF2B	GTF2B	K562	wgEncodeAwgTfbsSydhK562Gtf2bUniPk.bed
Base	WHIP	WHIP	GM12878	wgEncodeAwgTfbsSydhGm12878WhipIggmusUniPk.bed
Base	Pol2-4H8	Pol2-4H8	HCT-116	wgEncodeAwgTfbsHaibHct116Pol24h8V0416101UniPk.bed
Base	CTCF	CTCF	HPAF	wgEncodeAwgTfbsUwHpafCtcfUniPk.bed
Base	CTCF	CTCF	GM19240	wgEncodeAwgTfbsUtaGm19240CtcfUniPk.bed
Base	Ini1	Ini1	HeLa-S3	wgEncodeAwgTfbsSydhHelas3Ini1IggmusUniPk.bed
Base	RFX5	RFX5_(200-401-194)	HepG2	wgEncodeAwgTfbsSydhHepg2Rfx5200401194IggrabUniPk.bed
Base	Pol2	Pol2	GM19099	wgEncodeAwgTfbsSydhGm19099Pol2IggmusUniPk.bed
Base	GATA-2	GATA-2	SH-SY5Y	wgEncodeAwgTfbsSydhShsy5yGata2UcdUniPk.bed
Base	Ini1	Ini1	K562	wgEncodeAwgTfbsSydhK562Ini1IggmusUniPk.bed
Base	c-Jun	c-Jun	K562	wgEncodeAwgTfbsSydhK562CjunIfna6hUniPk.bed
Base	c-Myc	c-Myc	K562	wgEncodeAwgTfbsSydhK562CmycIfna30UniPk.bed
Base	ZNF274	ZNF274	NT2-D1	wgEncodeAwgTfbsSydhNt2d1Znf274UcdUniPk.bed
Base	POU2F2	POU2F2	GM12878	wgEncodeAwgTfbsHaibGm12878Pou2f2Pcr1xUniPk.bed
Base	PML	PML_(SC-71910)	K562	wgEncodeAwgTfbsHaibK562Pmlsc71910V0422111UniPk.bed
Base	USF2	USF2	GM12878	wgEncodeAwgTfbsSydhGm12878Usf2IggmusUniPk.bed
Base	EZH2	EZH2_(39875)	NHEK	wgEncodeAwgTfbsBroadNhekEzh239875UniPk.bed
Base	MafK	MafK_(ab50322)	IMR90	wgEncodeAwgTfbsSydhImr90MafkIggrabUniPk.bed
Base	CEBPB	CEBPB_(SC-150)	HepG2	wgEncodeAwgTfbsHaibHepg2Cebpbsc150V0416101UniPk.bed
Base	Pol2	Pol2	HUVEC	wgEncodeAwgTfbsSydhHuvecPol2UniPk.bed
Base	Sin3Ak-20	Sin3Ak-20	SK-N-SH	wgEncodeAwgTfbsHaibSknshSin3ak20V0416101UniPk.bed
Base	Sin3Ak-20	Sin3Ak-20	K562	wgEncodeAwgTfbsHaibK562Sin3ak20V0416101UniPk.bed
Base	ZBTB33	ZBTB33	HepG2	wgEncodeAwgTfbsHaibHepg2Zbtb33Pcr1xUniPk.bed
Base	Nrf1	Nrf1	H1-hESC	wgEncodeAwgTfbsSydhH1hescNrf1IggrabUniPk.bed
Base	BRF2	BRF2	K562	wgEncodeAwgTfbsSydhK562Brf2UniPk.bed
Base	SREBP1	SREBP1	HepG2	wgEncodeAwgTfbsSydhHepg2Srebp1InslnUniPk.bed
Base	CTCF	CTCF	NHDF-neo	wgEncodeAwgTfbsUwNhdfneoCtcfUniPk.bed
Base	CTCFL	CTCFL_(SC-98982)	K562	wgEncodeAwgTfbsHaibK562Ctcflsc98982V0416101UniPk.bed
Base	YY1	YY1_(SC-281)	K562	wgEncodeAwgTfbsHaibK562Yy1V0416101UniPk.bed
Base	Pol2	Pol2	K562	wgEncodeAwgTfbsSydhK562Pol2IggmusUniPk.bed
Base	ZBTB33	ZBTB33	GM12878	wgEncodeAwgTfbsHaibGm12878Zbtb33Pcr1xUniPk.bed
Base	Rad21	Rad21	IMR90	wgEncodeAwgTfbsSydhImr90Rad21IggrabUniPk.bed
Base	NFKB	NFKB	GM10847	wgEncodeAwgTfbsSydhGm10847NfkbTnfaIggrabUniPk.bed
Base	EZH2	EZH2_(39875)	HeLa-S3	wgEncodeAwgTfbsBroadHelas3Ezh239875UniPk.bed
Base	GABP	GABP	A549	wgEncodeAwgTfbsHaibA549GabpV0422111Etoh02UniPk.bed
Base	Pol2(phosphoS2)	Pol2(phosphoS2)	K562	wgEncodeAwgTfbsSydhK562Pol2s2UniPk.bed
Base	RPC155	RPC155	HeLa-S3	wgEncodeAwgTfbsSydhHelas3Rpc155UniPk.bed
Base	STAT5A	STAT5A_(SC-74442)	K562	wgEncodeAwgTfbsHaibK562Stat5asc74442V0422111UniPk.bed
Base	CTCF	CTCF	MCF-7	wgEncodeAwgTfbsUtaMcf7CtcfUniPk.bed
Base	USF-1	USF-1	A549	wgEncodeAwgTfbsHaibA549Usf1Pcr1xDex100nmUniPk.bed
Base	TBP	TBP	HeLa-S3	wgEncodeAwgTfbsSydhHelas3TbpIggrabUniPk.bed
Base	CTCF	CTCF	GM12878	wgEncodeAwgTfbsBroadGm12878CtcfUniPk.bed
Base	CTCF	CTCF	ProgFib	wgEncodeAwgTfbsUtaProgfibCtcfUniPk.bed
Base	Pol2	Pol2	GM12891	wgEncodeAwgTfbsSydhGm12891Pol2IggmusUniPk.bed
Base	Pol2	Pol2	K562	wgEncodeAwgTfbsSydhK562Pol2Ifng6hUniPk.bed
Base	TAF1	TAF1	A549	wgEncodeAwgTfbsHaibA549Taf1V0422111Etoh02UniPk.bed
Base	BRCA1	BRCA1_(A300-000A)	HepG2	wgEncodeAwgTfbsSydhHepg2Brca1a300IggrabUniPk.bed
Base	PGC1A	PGC1A	HepG2	wgEncodeAwgTfbsSydhHepg2Pgc1aForsklnUniPk.bed
Base	RXRA	RXRA	GM12878	wgEncodeAwgTfbsHaibGm12878RxraPcr1xUniPk.bed
Base	TAF1	TAF1	GM12878	wgEncodeAwgTfbsHaibGm12878Taf1Pcr1xUniPk.bed
Base	c-Jun	c-Jun	K562	wgEncodeAwgTfbsSydhK562CjunIfng30UniPk.bed
Base	CTCF	CTCF	HRE	wgEncodeAwgTfbsUwHreCtcfUniPk.bed
Base	CHD2	CHD2_(AB68301)	H1-hESC	wgEncodeAwgTfbsSydhH1hescChd2IggrabUniPk.bed
Base	Rad21	Rad21	H1-hESC	wgEncodeAwgTfbsHaibH1hescRad21V0416102UniPk.bed
Base	BCL11A	BCL11A	GM12878	wgEncodeAwgTfbsHaibGm12878Bcl11aPcr1xUniPk.bed
Base	CTCF	CTCF	A549	wgEncodeAwgTfbsUtaA549CtcfUniPk.bed
Base	E2F1	E2F1	HeLa-S3	wgEncodeAwgTfbsSydhHelas3E2f1UniPk.bed
Base	Pol2-4H8	Pol2-4H8	K562	wgEncodeAwgTfbsHaibK562Pol24h8V0416101UniPk.bed
Base	c-Fos	c-Fos	MCF10A-Er-Src	wgEncodeAwgTfbsSydhMcf10aesCfosTam112hHvdUniPk.bed
Base	CTCF	CTCF	GM06990	wgEncodeAwgTfbsUwGm06990CtcfUniPk.bed
Base	c-Fos	c-Fos	MCF10A-Er-Src	wgEncodeAwgTfbsSydhMcf10aesCfosTam14hHvdUniPk.bed
Base	TBP	TBP	H1-hESC	wgEncodeAwgTfbsSydhH1hescTbpIggrabUniPk.bed
Base	GR	GR	A549	wgEncodeAwgTfbsHaibA549GrPcr1xDex5nmUniPk.bed
Base	GTF2F1	GTF2F1_(AB28179)	HeLa-S3	wgEncodeAwgTfbsSydhHelas3Gtf2f1ab28179IggrabUniPk.bed
Base	PML	PML_(SC-71910)	GM12878	wgEncodeAwgTfbsHaibGm12878Pmlsc71910V0422111UniPk.bed
Base	CTCF	CTCF	HCT-116	wgEncodeAwgTfbsUwHct116CtcfUniPk.bed
Base	CTCF	CTCF	NB4	wgEncodeAwgTfbsUwNb4CtcfUniPk.bed
Base	Mxi1	Mxi1_(AF4185)	GM12878	wgEncodeAwgTfbsSydhGm12878Mxi1IggmusUniPk.bed
Base	Pol2	Pol2	GM10847	wgEncodeAwgTfbsSydhGm10847Pol2IggmusUniPk.bed
Base	USF2	USF2	H1-hESC	wgEncodeAwgTfbsSydhH1hescUsf2IggrabUniPk.bed
Base	SP1	SP1	H1-hESC	wgEncodeAwgTfbsHaibH1hescSp1Pcr1xUniPk.bed
Base	STAT1	STAT1	K562	wgEncodeAwgTfbsSydhK562Stat1Ifng30UniPk.bed
Base	CTCF	CTCF	NHEK	wgEncodeAwgTfbsUtaNhekCtcfUniPk.bed
Base	NFKB	NFKB	GM19099	wgEncodeAwgTfbsSydhGm19099NfkbTnfaIggrabUniPk.bed
Base	AP-2gamma	AP-2gamma	HeLa-S3	wgEncodeAwgTfbsSydhHelas3Ap2gammaUniPk.bed
Base	TAF7	TAF7_(SC-101167)	H1-hESC	wgEncodeAwgTfbsHaibH1hescTaf7sc101167V0416102UniPk.bed
Base	MAZ	MAZ_(ab85725)	HepG2	wgEncodeAwgTfbsSydhHepg2Mazab85725IggrabUniPk.bed
Base	c-Myc	c-Myc	H1-hESC	wgEncodeAwgTfbsUtaH1hescCmycUniPk.bed
Base	CTCF	CTCF	HeLa-S3	wgEncodeAwgTfbsUtaHelas3CtcfUniPk.bed
Base	ETS1	ETS1	GM12878	wgEncodeAwgTfbsHaibGm12878Ets1Pcr1xUniPk.bed
Base	Rad21	Rad21	HepG2	wgEncodeAwgTfbsHaibHepg2Rad21V0416101UniPk.bed
Base	EZH2	EZH2_(39875)	NHLF	wgEncodeAwgTfbsBroadNhlfEzh239875UniPk.bed
Base	Pol2	Pol2	HCT-116	wgEncodeAwgTfbsSydhHct116Pol2UcdUniPk.bed
Base	ATF3	ATF3	K562	wgEncodeAwgTfbsHaibK562Atf3V0416101UniPk.bed
Base	c-Myc	c-Myc	K562	wgEncodeAwgTfbsSydhK562CmycIfng30UniPk.bed
Base	CTCF	CTCF	HA-sp	wgEncodeAwgTfbsUwHaspCtcfUniPk.bed
Base	USF-1	USF-1	A549	wgEncodeAwgTfbsHaibA549Usf1V0422111Etoh02UniPk.bed
Base	YY1	YY1	K562	wgEncodeAwgTfbsSydhK562Yy1UcdUniPk.bed
Base	Znf143	Znf143_(16618-1-AP)	GM12878	wgEncodeAwgTfbsSydhGm12878Znf143166181apUniPk.bed
Base	ERalpha	ERalpha_a	ECC-1	wgEncodeAwgTfbsHaibEcc1EralphaaV0416102Gen1hUniPk.bed
Base	NFKB	NFKB	GM15510	wgEncodeAwgTfbsSydhGm15510NfkbTnfaIggrabUniPk.bed
Base	IRF4	IRF4_(SC-6059)	GM12878	wgEncodeAwgTfbsHaibGm12878Irf4sc6059Pcr1xUniPk.bed
Base	CTCF	CTCF	MCF-7	wgEncodeAwgTfbsUtaMcf7CtcfVehUniPk.bed
Base	NRSF	NRSF	PFSK-1	wgEncodeAwgTfbsHaibPfsk1NrsfPcr2xUniPk.bed
Base	ERalpha	ERalpha_a	T-47D	wgEncodeAwgTfbsHaibT47dEraaV0416102Bpa1hUniPk.bed
Base	RXRA	RXRA	HepG2	wgEncodeAwgTfbsHaibHepg2RxraPcr1xUniPk.bed
Base	CTCF	CTCF	NHDF-Ad	wgEncodeAwgTfbsBroadNhdfadCtcfUniPk.bed
Base	BCL11A	BCL11A	H1-hESC	wgEncodeAwgTfbsHaibH1hescBcl11aPcr1xUniPk.bed
Base	CHD1	CHD1_(A301-218A)	H1-hESC	wgEncodeAwgTfbsBroadH1hescChd1a301218aUniPk.bed
Base	MBD4	MBD4_(SC-271530)	HepG2	wgEncodeAwgTfbsHaibHepg2Mbd4sc271530V0422111UniPk.bed
Base	Pol3	Pol3	GM12878	wgEncodeAwgTfbsSydhGm12878Pol3UniPk.bed
Base	CTCF	CTCF	HCFaa	wgEncodeAwgTfbsUwHcfaaCtcfUniPk.bed
Base	ZNF263	ZNF263	K562	wgEncodeAwgTfbsSydhK562Znf263UcdUniPk.bed
Base	Pol2-4H8	Pol2-4H8	SK-N-SH	wgEncodeAwgTfbsHaibSknshPol24h8V0416101UniPk.bed
Base	TCF12	TCF12	GM12878	wgEncodeAwgTfbsHaibGm12878Tcf12Pcr1xUniPk.bed
Base	ZNF274	ZNF274	GM08714	wgEncodeAwgTfbsSydhGm08714Znf274UcdUniPk.bed
Base	PU.1	PU.1	GM12891	wgEncodeAwgTfbsHaibGm12891Pu1Pcr1xUniPk.bed
Base	BAF170	BAF170	HeLa-S3	wgEncodeAwgTfbsSydhHelas3Baf170IggmusUniPk.bed
Base	ELK1	ELK1_(1277-1)	HeLa-S3	wgEncodeAwgTfbsSydhHelas3Elk112771IggrabUniPk.bed
Base	c-Fos	c-Fos	MCF10A-Er-Src	wgEncodeAwgTfbsSydhMcf10aesCfosEtoh01HvdUniPk.bed
Base	FOSL2	FOSL2	HepG2	wgEncodeAwgTfbsHaibHepg2Fosl2V0416101UniPk.bed
Base	TEAD4	TEAD4_(SC-101184)	H1-hESC	wgEncodeAwgTfbsHaibH1hescTead4sc101184V0422111UniPk.bed
Base	Bach1	Bach1_(sc-14700)	H1-hESC	wgEncodeAwgTfbsSydhH1hescBach1sc14700IggrabUniPk.bed
Base	RFX5	RFX5_(200-401-194)	HeLa-S3	wgEncodeAwgTfbsSydhHelas3Rfx5200401194IggrabUniPk.bed
Base	CtBP2	CtBP2	H1-hESC	wgEncodeAwgTfbsSydhH1hescCtbp2UcdUniPk.bed
Base	EZH2	EZH2_(39875)	GM12878	wgEncodeAwgTfbsBroadGm12878Ezh239875UniPk.bed
Base	SP1	SP1	GM12878	wgEncodeAwgTfbsHaibGm12878Sp1Pcr1xUniPk.bed
Base	CTCF	CTCF	Caco-2	wgEncodeAwgTfbsUwCaco2CtcfUniPk.bed
Base	CTCF	CTCF_(SC-5916)	H1-hESC	wgEncodeAwgTfbsHaibH1hescCtcfsc5916V0416102UniPk.bed
Base	CTCF	CTCF	HSMM	wgEncodeAwgTfbsBroadHsmmCtcfUniPk.bed
Base	COREST	COREST_(sc-30189)	K562	wgEncodeAwgTfbsSydhK562Corestsc30189IggrabUniPk.bed
Base	CTCF	CTCF	BJ	wgEncodeAwgTfbsUwBjCtcfUniPk.bed
Base	Pol2	Pol2	A549	wgEncodeAwgTfbsHaibA549Pol2Pcr2xDex100nmUniPk.bed
Base	Pol2	Pol2	HepG2	wgEncodeAwgTfbsSydhHepg2Pol2IggrabUniPk.bed
Base	SP1	SP1	K562	wgEncodeAwgTfbsHaibK562Sp1Pcr1xUniPk.bed
Base	CTCF	CTCF	AG04449	wgEncodeAwgTfbsUwAg04449CtcfUniPk.bed
Base	FOSL2	FOSL2	A549	wgEncodeAwgTfbsHaibA549Fosl2V0422111Etoh02UniPk.bed
Base	Pol2	Pol2	A549	wgEncodeAwgTfbsUtaA549Pol2UniPk.bed
Base	MEF2C	MEF2C_(SC-13268)	GM12878	wgEncodeAwgTfbsHaibGm12878Mef2csc13268V0416101UniPk.bed
Base	Pol2-4H8	Pol2-4H8	GM12891	wgEncodeAwgTfbsHaibGm12891Pol24h8Pcr1xUniPk.bed
Base	JARID1A	JARID1A_(ab26049)	H1-hESC	wgEncodeAwgTfbsBroadH1hescJarid1aab26049UniPk.bed
Base	CTCF	CTCF	GM12875	wgEncodeAwgTfbsUwGm12875CtcfUniPk.bed
Base	SIX5	SIX5	A549	wgEncodeAwgTfbsHaibA549Six5V0422111Etoh02UniPk.bed
Base	GABP	GABP	GM12878	wgEncodeAwgTfbsHaibGm12878GabpPcr2xUniPk.bed
Base	Nrf1	Nrf1	K562	wgEncodeAwgTfbsSydhK562Nrf1IggrabUniPk.bed
Base	TAF1	TAF1	K562	wgEncodeAwgTfbsHaibK562Taf1V0416101UniPk.bed
Base	USF2	USF2	K562	wgEncodeAwgTfbsSydhK562Usf2IggrabUniPk.bed
Base	CTCF	CTCF_(SC-15914)	K562	wgEncodeAwgTfbsSydhK562CtcfbIggrabUniPk.bed
Base	HA-E2F1	HA-E2F1	HeLa-S3	wgEncodeAwgTfbsSydhHelas3Hae2f1UniPk.bed
Base	CTCF	CTCF	SAEC	wgEncodeAwgTfbsUwSaecCtcfUniPk.bed
Base	PAX5-C20	PAX5-C20	GM12878	wgEncodeAwgTfbsHaibGm12878Pax5c20Pcr1xUniPk.bed
Base	CTCF	CTCF_(SC-5916)	HepG2	wgEncodeAwgTfbsHaibHepg2Ctcfsc5916V0416101UniPk.bed
Base	CTCF	CTCF	Osteobl	wgEncodeAwgTfbsBroadOsteoblCtcfUniPk.bed
Base	ZNF274	ZNF274_(M01)	K562	wgEncodeAwgTfbsSydhK562Znf274m01UcdUniPk.bed
Base	RFX5	RFX5_(200-401-194)	GM12878	wgEncodeAwgTfbsSydhGm12878Rfx5200401194IggmusUniPk.bed
Base	c-Myc	c-Myc	K562	wgEncodeAwgTfbsSydhK562CmycIfng6hUniPk.bed
Base	Mxi1	Mxi1_(AF4185)	HepG2	wgEncodeAwgTfbsSydhHepg2Mxi1UniPk.bed
Base	SMC3	SMC3_(ab9263)	HeLa-S3	wgEncodeAwgTfbsSydhHelas3Smc3ab9263IggrabUniPk.bed
Base	ZBTB33	ZBTB33	K562	wgEncodeAwgTfbsHaibK562Zbtb33Pcr1xUniPk.bed
Base	IKZF1	IKZF1_(IkN)_(UCLA)	GM12878	wgEncodeAwgTfbsSydhGm12878Ikzf1iknuclaUniPk.bed
Base	ZNF263	ZNF263	HEK293-T-REx	wgEncodeAwgTfbsSydhHek293tZnf263UcdUniPk.bed
Base	c-Jun	c-Jun	K562	wgEncodeAwgTfbsSydhK562CjunIfng6hUniPk.bed
Base	POU2F2	POU2F2	GM12891	wgEncodeAwgTfbsHaibGm12891Pou2f2Pcr1xUniPk.bed
Base	SIRT6	SIRT6	K562	wgEncodeAwgTfbsSydhK562Sirt6UniPk.bed
Base	CTCF	CTCF_(SC-15914)	GM12878	wgEncodeAwgTfbsSydhGm12878Ctcfsc15914c20UniPk.bed
Base	TAF7	TAF7_(SC-101167)	K562	wgEncodeAwgTfbsHaibK562Taf7sc101167V0416101UniPk.bed
Base	RFX5	RFX5_(200-401-194)	H1-hESC	wgEncodeAwgTfbsSydhH1hescRfx5200401194IggrabUniPk.bed
Base	CEBPB	CEBPB	K562	wgEncodeAwgTfbsSydhK562CebpbIggrabUniPk.bed
Base	PHF8	PHF8_(A301-772A)	K562	wgEncodeAwgTfbsBroadK562Phf8a301772aUniPk.bed
Base	eGFP-HDAC8	eGFP-HDAC8	K562	wgEncodeAwgTfbsUchicagoK562Ehdac8UniPk.bed
Base	ATF2	ATF2_(SC-81188)	H1-hESC	wgEncodeAwgTfbsHaibH1hescAtf2sc81188V0422111UniPk.bed
Base	E2F6	E2F6	K562	wgEncodeAwgTfbsSydhK562E2f6UcdUniPk.bed
Base	IRF3	IRF3	HeLa-S3	wgEncodeAwgTfbsSydhHelas3Irf3IggrabUniPk.bed
Base	TBP	TBP	HepG2	wgEncodeAwgTfbsSydhHepg2TbpIggrabUniPk.bed
Base	NF-YB	NF-YB	K562	wgEncodeAwgTfbsSydhK562NfybUniPk.bed
Base	ZBTB7A	ZBTB7A_(SC-34508)	K562	wgEncodeAwgTfbsHaibK562Zbtb7asc34508V0416101UniPk.bed
Base	CTCF	CTCF	HFF	wgEncodeAwgTfbsUwHffCtcfUniPk.bed
Base	CTCF	CTCF	HepG2	wgEncodeAwgTfbsBroadHepg2CtcfUniPk.bed
Base	TCF12	TCF12	H1-hESC	wgEncodeAwgTfbsHaibH1hescTcf12Pcr1xUniPk.bed
Base	STAT3	STAT3	MCF10A-Er-Src	wgEncodeAwgTfbsSydhMcf10aesStat3TamUniPk.bed
Base	CTCF	CTCF	NH-A	wgEncodeAwgTfbsBroadNhaCtcfUniPk.bed
Base	ARID3A	ARID3A_(NB100-279)	HepG2	wgEncodeAwgTfbsSydhHepg2Arid3anb100279IggrabUniPk.bed
Base	GATA3	GATA3_(SC-269)	MCF-7	wgEncodeAwgTfbsSydhMcf7Gata3sc269UcdUniPk.bed
Base	SIX5	SIX5	H1-hESC	wgEncodeAwgTfbsHaibH1hescSix5Pcr1xUniPk.bed
Base	BAF155	BAF155	HeLa-S3	wgEncodeAwgTfbsSydhHelas3Baf155IggmusUniPk.bed
Base	ATF2	ATF2_(SC-81188)	GM12878	wgEncodeAwgTfbsHaibGm12878Atf2sc81188V0422111UniPk.bed
Base	eGFP-JunD	eGFP-JunD	K562	wgEncodeAwgTfbsUchicagoK562EjundUniPk.bed
Base	CHD2	CHD2_(AB68301)	HepG2	wgEncodeAwgTfbsSydhHepg2Chd2ab68301IggrabUniPk.bed
Base	RUNX3	RUNX3_(SC-101553)	GM12878	wgEncodeAwgTfbsHaibGm12878Runx3sc101553V0422111UniPk.bed
Base	Bach1	Bach1_(sc-14700)	K562	wgEncodeAwgTfbsSydhK562Bach1sc14700IggrabUniPk.bed
Base	TCF7L2	TCF7L2	HCT-116	wgEncodeAwgTfbsSydhHct116Tcf7l2UcdUniPk.bed
Base	E2F4	E2F4	K562	wgEncodeAwgTfbsSydhK562E2f4UcdUniPk.bed
Base	CTCF	CTCF	AG10803	wgEncodeAwgTfbsUwAg10803CtcfUniPk.bed
Base	CTCF	CTCF	HeLa-S3	wgEncodeAwgTfbsUwHelas3CtcfUniPk.bed
Base	Pol2	Pol2	Raji	wgEncodeAwgTfbsSydhRajiPol2UcdUniPk.bed
Base	NFKB	NFKB	GM18526	wgEncodeAwgTfbsSydhGm18526NfkbTnfaIggrabUniPk.bed
Base	BRCA1	BRCA1_(A300-000A)	GM12878	wgEncodeAwgTfbsSydhGm12878Brca1a300IggmusUniPk.bed
Base	CTCF	CTCF	WERI-Rb-1	wgEncodeAwgTfbsUwWerirb1CtcfUniPk.bed
Base	CBX3	CBX3_(SC-101004)	K562	wgEncodeAwgTfbsHaibK562Cbx3sc101004V0422111UniPk.bed
Base	CTCF	CTCF	AG04450	wgEncodeAwgTfbsUwAg04450CtcfUniPk.bed
Base	Pol2	Pol2	GM12878	wgEncodeAwgTfbsSydhGm12878Pol2IggmusUniPk.bed
Base	YY1	YY1_(SC-281)	GM12878	wgEncodeAwgTfbsHaibGm12878Yy1sc281Pcr1xUniPk.bed
Base	ERalpha	ERalpha_a	T-47D	wgEncodeAwgTfbsHaibT47dEralphaaPcr2xGen1hUniPk.bed
Base	TBLR1	TBLR1_(NB600-270)	K562	wgEncodeAwgTfbsSydhK562Tblr1nb600270IggrabUniPk.bed
Base	Max	Max	K562	wgEncodeAwgTfbsHaibK562MaxV0416102UniPk.bed
Base	CTCF	CTCF	GM12864	wgEncodeAwgTfbsUwGm12864CtcfUniPk.bed
Base	HDAC1	HDAC1_(SC-6298)	K562	wgEncodeAwgTfbsBroadK562Hdac1sc6298UniPk.bed
Base	TCF12	TCF12	A549	wgEncodeAwgTfbsHaibA549Tcf12V0422111Etoh02UniPk.bed
Base	SP2	SP2_(SC-643)	K562	wgEncodeAwgTfbsHaibK562Sp2sc643V0416102UniPk.bed
Base	SP4	SP4_(V-20)	H1-hESC	wgEncodeAwgTfbsHaibH1hescSp4v20V0422111UniPk.bed
Base	CTCF	CTCF_(SC-5916)	A549	wgEncodeAwgTfbsHaibA549Ctcfsc5916Pcr1xDex100nmUniPk.bed
Base	BRCA1	BRCA1_(A300-000A)	HeLa-S3	wgEncodeAwgTfbsSydhHelas3Brca1a300IggrabUniPk.bed
Base	Pol2	Pol2	MCF10A-Er-Src	wgEncodeAwgTfbsSydhMcf10aesPol2TamUniPk.bed
Base	Pol2(b)	Pol2(b)	HUVEC	wgEncodeAwgTfbsBroadHuvecPol2bUniPk.bed
Base	TCF12	TCF12	HepG2	wgEncodeAwgTfbsHaibHepg2Tcf12Pcr1xUniPk.bed
Base	GR	GR	A549	wgEncodeAwgTfbsHaibA549GrPcr1xDex500pmUniPk.bed
Base	ERRA	ERRA	HepG2	wgEncodeAwgTfbsSydhHepg2ErraForsklnUniPk.bed
Base	CTCF	CTCF	H1-hESC	wgEncodeAwgTfbsBroadH1hescCtcfUniPk.bed
Base	CTCF	CTCF	SK-N-SH_RA	wgEncodeAwgTfbsHaibSknshraCtcfV0416102UniPk.bed
Base	NFKB	NFKB	GM19193	wgEncodeAwgTfbsSydhGm19193NfkbTnfaIggrabUniPk.bed
Base	CTCF	CTCF	K562	wgEncodeAwgTfbsUwK562CtcfUniPk.bed
Base	TR4	TR4	HepG2	wgEncodeAwgTfbsSydhHepg2Tr4UcdUniPk.bed
Base	POU5F1	POU5F1_(SC-9081)	H1-hESC	wgEncodeAwgTfbsHaibH1hescPou5f1sc9081V0416102UniPk.bed
Base	NRSF	NRSF	PANC-1	wgEncodeAwgTfbsHaibPanc1NrsfPcr2xUniPk.bed
Base	eGFP-JunB	eGFP-JunB	K562	wgEncodeAwgTfbsUchicagoK562EjunbUniPk.bed
Base	NANOG	NANOG_(SC-33759)	H1-hESC	wgEncodeAwgTfbsHaibH1hescNanogsc33759V0416102UniPk.bed
Base	SRF	SRF	H1-hESC	wgEncodeAwgTfbsHaibH1hescSrfPcr1xUniPk.bed
Base	BCL3	BCL3	K562	wgEncodeAwgTfbsHaibK562Bcl3Pcr1xUniPk.bed
Base	p300	p300	K562	wgEncodeAwgTfbsSydhK562P300IggrabUniPk.bed
Base	AP-2alpha	AP-2alpha	HeLa-S3	wgEncodeAwgTfbsSydhHelas3Ap2alphaUniPk.bed
Base	GABP	GABP	HepG2	wgEncodeAwgTfbsHaibHepg2GabpPcr2xUniPk.bed
Base	EZH2	EZH2_(39875)	HMEC	wgEncodeAwgTfbsBroadHmecEzh239875UniPk.bed
Base	CEBPB	CEBPB	HepG2	wgEncodeAwgTfbsSydhHepg2CebpbIggrabUniPk.bed
Base	CTCF	CTCF	HUVEC	wgEncodeAwgTfbsUwHuvecCtcfUniPk.bed
Base	TEAD4	TEAD4_(SC-101184)	HepG2	wgEncodeAwgTfbsHaibHepg2Tead4sc101184V0422111UniPk.bed
Base	JunD	JunD	H1-hESC	wgEncodeAwgTfbsHaibH1hescJundV0416102UniPk.bed
Base	STAT3	STAT3	MCF10A-Er-Src	wgEncodeAwgTfbsSydhMcf10aesStat3Etoh01UniPk.bed
Base	GABP	GABP	K562	wgEncodeAwgTfbsHaibK562GabpV0416101UniPk.bed
Base	KAP1	KAP1	U2OS	wgEncodeAwgTfbsSydhU2osKap1UcdUniPk.bed
Base	HMGN3	HMGN3	K562	wgEncodeAwgTfbsSydhK562Hmgn3UniPk.bed
Base	c-Myc	c-Myc	MCF10A-Er-Src	wgEncodeAwgTfbsSydhMcf10aesCmycTam14hHvdUniPk.bed
Base	ELF1	ELF1_(SC-631)	HepG2	wgEncodeAwgTfbsHaibHepg2Elf1sc631V0416101UniPk.bed
Base	UBTF	UBTF_(SAB1404509)	K562	wgEncodeAwgTfbsSydhK562Ubtfsab1404509IggmusUniPk.bed
Base	USF1	USF1_(SC-8983)	SK-N-SH_RA	wgEncodeAwgTfbsHaibSknshraUsf1sc8983V0416102UniPk.bed
Base	Pol2	Pol2	K562	wgEncodeAwgTfbsSydhK562Pol2Ifng30UniPk.bed
Base	Pol2	Pol2	GM18526	wgEncodeAwgTfbsSydhGm18526Pol2IggmusUniPk.bed
Base	CTCF	CTCF	MCF-7	wgEncodeAwgTfbsUtaMcf7CtcfSerumstimUniPk.bed
Base	CTCF	CTCF	GM12878	wgEncodeAwgTfbsUtaGm12878CtcfUniPk.bed
Base	NR2F2	NR2F2_(SC-271940)	K562	wgEncodeAwgTfbsHaibK562Nr2f2sc271940V0422111UniPk.bed
Base	STAT1	STAT1	K562	wgEncodeAwgTfbsSydhK562Stat1Ifna30UniPk.bed
Base	MTA3	MTA3_(SC-81325)	GM12878	wgEncodeAwgTfbsHaibGm12878Mta3sc81325V0422111UniPk.bed
Base	TBP	TBP	K562	wgEncodeAwgTfbsSydhK562TbpIggmusUniPk.bed
Base	CTCF	CTCF	HCPEpiC	wgEncodeAwgTfbsUwHcpeCtcfUniPk.bed
Base	Sin3Ak-20	Sin3Ak-20	PFSK-1	wgEncodeAwgTfbsHaibPfsk1Sin3ak20V0416101UniPk.bed
Base	EZH2	EZH2_(39875)	HUVEC	wgEncodeAwgTfbsBroadHuvecEzh239875UniPk.bed
Base	CTCF	CTCF	HMEC	wgEncodeAwgTfbsBroadHmecCtcfUniPk.bed
Base	TCF7L2	TCF7L2	HEK293	wgEncodeAwgTfbsSydhHek293Tcf7l2UcdUniPk.bed
Base	Mxi1	Mxi1_(AF4185)	H1-hESC	wgEncodeAwgTfbsSydhH1hescMxi1IggrabUniPk.bed
Base	c-Myc	c-Myc	K562	wgEncodeAwgTfbsUtaK562CmycUniPk.bed
Base	CTCF	CTCF_(SC-5916)	A549	wgEncodeAwgTfbsHaibA549Ctcfsc5916Pcr1xEtoh02UniPk.bed
Base	TAF1	TAF1	HepG2	wgEncodeAwgTfbsHaibHepg2Taf1Pcr2xUniPk.bed
Base	NFKB	NFKB	GM12878	wgEncodeAwgTfbsSydhGm12878NfkbTnfaIggrabUniPk.bed
Base	STAT2	STAT2	K562	wgEncodeAwgTfbsSydhK562Stat2Ifna6hUniPk.bed
Base	BHLHE40	BHLHE40_(NB100-1800)	HepG2	wgEncodeAwgTfbsSydhHepg2Bhlhe40cIggrabUniPk.bed
Base	SP2	SP2_(SC-643)	HepG2	wgEncodeAwgTfbsHaibHepg2Sp2V0422111UniPk.bed
Base	Pol2(b)	Pol2(b)	NHEK	wgEncodeAwgTfbsBroadNhekPol2bUniPk.bed
Base	CTCF	CTCF	GM12874	wgEncodeAwgTfbsUwGm12874CtcfUniPk.bed
Base	HDAC2	HDAC2_(A300-705A)	K562	wgEncodeAwgTfbsBroadK562Hdac2a300705aUniPk.bed
Base	Pol2	Pol2	GM18505	wgEncodeAwgTfbsSydhGm18505Pol2IggmusUniPk.bed
Base	Pol2	Pol2	GM12892	wgEncodeAwgTfbsSydhGm12892Pol2IggmusUniPk.bed
Base	FOXA1	FOXA1_(SC-6553)	HepG2	wgEncodeAwgTfbsHaibHepg2Foxa1sc6553V0416101UniPk.bed
Base	c-Myc	c-Myc	K562	wgEncodeAwgTfbsSydhK562CmycIggrabUniPk.bed
Base	Sin3Ak-20	Sin3Ak-20	A549	wgEncodeAwgTfbsHaibA549Sin3ak20V0422111Etoh02UniPk.bed
Base	Pol2-4H8	Pol2-4H8	GM12892	wgEncodeAwgTfbsHaibGm12892Pol24h8V0416102UniPk.bed
Base	TRIM28	TRIM28_(SC-81411)	K562	wgEncodeAwgTfbsHaibK562Trim28sc81411V0422111UniPk.bed
Base	THAP1	THAP1_(SC-98174)	K562	wgEncodeAwgTfbsHaibK562Thap1sc98174V0416101UniPk.bed
Base	Pol2	Pol2	HepG2	wgEncodeAwgTfbsUtaHepg2Pol2UniPk.bed
Base	TAF1	TAF1	GM12891	wgEncodeAwgTfbsHaibGm12891Taf1Pcr1xUniPk.bed
Base	EZH2	EZH2_(39875)	HepG2	wgEncodeAwgTfbsBroadHepg2Ezh239875UniPk.bed
Base	MAZ	MAZ_(ab85725)	GM12878	wgEncodeAwgTfbsSydhGm12878Mazab85725IggmusUniPk.bed
Base	EBF1	EBF1_(SC-137065)	GM12878	wgEncodeAwgTfbsHaibGm12878Ebf1sc137065Pcr1xUniPk.bed
Base	CTCF	CTCF	HMF	wgEncodeAwgTfbsUwHmfCtcfUniPk.bed
Base	CTCF	CTCF	MCF-7	wgEncodeAwgTfbsUtaMcf7CtcfEstroUniPk.bed
Base	Pol2	Pol2	Gliobla	wgEncodeAwgTfbsUtaGlioblaPol2UniPk.bed
Base	YY1	YY1_(SC-281)	HCT-116	wgEncodeAwgTfbsHaibHct116Yy1sc281V0416101UniPk.bed
Base	Pol2	Pol2	H1-hESC	wgEncodeAwgTfbsHaibH1hescPol2V0416102UniPk.bed
Base	ATF1	ATF1_(06-325)	K562	wgEncodeAwgTfbsSydhK562Atf106325UniPk.bed
Base	Pol2	Pol2	GM12878	wgEncodeAwgTfbsUtaGm12878Pol2UniPk.bed
Base	Pol2	Pol2	GM12878	wgEncodeAwgTfbsSydhGm12878Pol2UniPk.bed
Base	Rad21	Rad21	GM12878	wgEncodeAwgTfbsSydhGm12878Rad21IggrabUniPk.bed
Base	SPT20	SPT20	HeLa-S3	wgEncodeAwgTfbsSydhHelas3Spt20UniPk.bed
Base	E2F4	E2F4	GM12878	wgEncodeAwgTfbsSydhGm12878E2f4IggmusUniPk.bed
Base	PAX5-C20	PAX5-C20	GM12891	wgEncodeAwgTfbsHaibGm12891Pax5c20V0416101UniPk.bed
Base	RBBP5	RBBP5_(A300-109A)	H1-hESC	wgEncodeAwgTfbsBroadH1hescRbbp5a300109aUniPk.bed
Base	SETDB1	SETDB1	K562	wgEncodeAwgTfbsSydhK562Setdb1MnasedUcdUniPk.bed
Base	SUZ12	SUZ12	H1-hESC	wgEncodeAwgTfbsSydhH1hescSuz12UcdUniPk.bed
Base	Rad21	Rad21	K562	wgEncodeAwgTfbsSydhK562Rad21UniPk.bed
Base	Nrf1	Nrf1	HeLa-S3	wgEncodeAwgTfbsSydhHelas3Nrf1IggmusUniPk.bed
Base	CTCF	CTCF	GM12801	wgEncodeAwgTfbsUwGm12801CtcfUniPk.bed
TestSet2	ATF3	ATF3	K562	wgEncodeAwgTfbsSydhK562Atf3UniPk.bed
TestSet2	BHLHE40	BHLHE40	HepG2	wgEncodeAwgTfbsHaibHepg2Bhlhe40V0416101UniPk.bed
TestSet2	CEBPB	CEBPB	HepG2	wgEncodeAwgTfbsSydhHepg2CebpbForsklnUniPk.bed
TestSet2	CEBPB	CEBPB_(SC-150)	K562	wgEncodeAwgTfbsHaibK562Cebpbsc150V0422111UniPk.bed
TestSet2	CHD1	CHD1_(A301-218A)	H1-hESC	wgEncodeAwgTfbsSydhH1hescChd1a301218aIggrabUniPk.bed
TestSet2	COREST	COREST_(ab24166)	K562	wgEncodeAwgTfbsSydhK562Corestab24166IggrabUniPk.bed
TestSet2	CTCF	CTCF	A549	wgEncodeAwgTfbsUwA549CtcfUniPk.bed
TestSet2	CTCF	CTCF	GM12878	wgEncodeAwgTfbsUwGm12878CtcfUniPk.bed
TestSet2	CTCF	CTCF	H1-hESC	wgEncodeAwgTfbsUtaH1hescCtcfUniPk.bed
TestSet2	CTCF	CTCF	HMEC	wgEncodeAwgTfbsUwHmecCtcfUniPk.bed
TestSet2	CTCF	CTCF	HUVEC	wgEncodeAwgTfbsUtaHuvecCtcfUniPk.bed
TestSet2	CTCF	CTCF	HeLa-S3	wgEncodeAwgTfbsBroadHelas3CtcfUniPk.bed
TestSet2	CTCF	CTCF	HepG2	wgEncodeAwgTfbsUwHepg2CtcfUniPk.bed
TestSet2	CTCF	CTCF_(SC-5916)	K562	wgEncodeAwgTfbsHaibK562CtcfcPcr1xUniPk.bed
TestSet2	CTCF	CTCF	MCF-7	wgEncodeAwgTfbsUtaMcf7CtcfSerumstvdUniPk.bed
TestSet2	CTCF	CTCF	NHEK	wgEncodeAwgTfbsBroadNhekCtcfUniPk.bed
TestSet2	CTCF	CTCF	NHLF	wgEncodeAwgTfbsUwNhlfCtcfUniPk.bed
TestSet2	CTCF	CTCF	SK-N-SH_RA	wgEncodeAwgTfbsUwSknshraCtcfUniPk.bed
TestSet2	E2F6	E2F6	K562	wgEncodeAwgTfbsHaibK562E2f6V0416102UniPk.bed
TestSet2	EBF1	EBF1_(SC-137065)	GM12878	wgEncodeAwgTfbsSydhGm12878Ebf1sc137065UniPk.bed
TestSet2	ERalpha	ERalpha_a	ECC-1	wgEncodeAwgTfbsHaibEcc1EraaV0416102Bpa1hUniPk.bed
TestSet2	ERalpha	ERalpha_a	T-47D	wgEncodeAwgTfbsHaibT47dEralphaaV0416102Est10nm1hUniPk.bed
TestSet2	FOXA1	FOXA1_(SC-101058)	HepG2	wgEncodeAwgTfbsHaibHepg2Foxa1sc101058V0416101UniPk.bed
TestSet2	GATA3	GATA3_(SC-268)	MCF-7	wgEncodeAwgTfbsSydhMcf7Gata3UcdUniPk.bed
TestSet2	GR	GR	A549	wgEncodeAwgTfbsHaibA549GrPcr1xDex50nmUniPk.bed
TestSet2	HDAC2	HDAC2_(SC-6296)	K562	wgEncodeAwgTfbsHaibK562Hdac2sc6296V0416102UniPk.bed
TestSet2	HNF4A	HNF4A	HepG2	wgEncodeAwgTfbsSydhHepg2Hnf4aForsklnUniPk.bed
TestSet2	IRF1	IRF1	K562	wgEncodeAwgTfbsSydhK562Irf1Ifna6hUniPk.bed
TestSet2	JunD	JunD	H1-hESC	wgEncodeAwgTfbsSydhH1hescJundIggrabUniPk.bed
TestSet2	JunD	JunD	HepG2	wgEncodeAwgTfbsHaibHepg2JundPcr1xUniPk.bed
TestSet2	MafK	MafK_(ab50322)	HepG2	wgEncodeAwgTfbsSydhHepg2Mafkab50322IggrabUniPk.bed
TestSet2	Max	Max	K562	wgEncodeAwgTfbsSydhK562MaxIggrabUniPk.bed
TestSet2	NRSF	NRSF	HepG2	wgEncodeAwgTfbsHaibHepg2NrsfPcr2xUniPk.bed
TestSet2	NRSF	NRSF	SK-N-SH	wgEncodeAwgTfbsHaibSknshNrsfV0416101UniPk.bed
TestSet2	Pol2(phosphoS2)	Pol2(phosphoS2)	K562	wgEncodeAwgTfbsSydhK562Pol2s2IggrabUniPk.bed
TestSet2	Pol2	Pol2	A549	wgEncodeAwgTfbsHaibA549Pol2Pcr2xEtoh02UniPk.bed
TestSet2	Pol2	Pol2	GM12878	wgEncodeAwgTfbsHaibGm12878Pol2Pcr2xUniPk.bed
TestSet2	Pol2	Pol2	GM12891	wgEncodeAwgTfbsHaibGm12891Pol2Pcr1xUniPk.bed
TestSet2	Pol2	Pol2	GM12892	wgEncodeAwgTfbsHaibGm12892Pol2V0416102UniPk.bed
TestSet2	Pol2	Pol2	H1-hESC	wgEncodeAwgTfbsUtaH1hescPol2UniPk.bed
TestSet2	Pol2	Pol2	HUVEC	wgEncodeAwgTfbsUtaHuvecPol2UniPk.bed
TestSet2	Pol2	Pol2	HeLa-S3	wgEncodeAwgTfbsSydhHelas3Pol2UniPk.bed
TestSet2	Pol2	Pol2	HepG2	wgEncodeAwgTfbsHaibHepg2Pol2Pcr2xUniPk.bed
TestSet2	Pol2	Pol2	K562	wgEncodeAwgTfbsSydhK562Pol2Ifna6hUniPk.bed
TestSet2	Pol2	Pol2	MCF-7	wgEncodeAwgTfbsUtaMcf7Pol2SerumstvdUniPk.bed
TestSet2	Pol2	Pol2	MCF10A-Er-Src	wgEncodeAwgTfbsSydhMcf10aesPol2Etoh01UniPk.bed
TestSet2	Rad21	Rad21	GM12878	wgEncodeAwgTfbsHaibGm12878Rad21V0416101UniPk.bed
TestSet2	Rad21	Rad21	H1-hESC	wgEncodeAwgTfbsSydhH1hescRad21IggrabUniPk.bed
TestSet2	Rad21	Rad21	HepG2	wgEncodeAwgTfbsSydhHepg2Rad21IggrabUniPk.bed
TestSet2	Rad21	Rad21	K562	wgEncodeAwgTfbsHaibK562Rad21V0416102UniPk.bed
TestSet2	SETDB1	SETDB1	K562	wgEncodeAwgTfbsSydhK562Setdb1UcdUniPk.bed
TestSet2	STAT1	STAT1	K562	wgEncodeAwgTfbsSydhK562Stat1Ifna6hUniPk.bed
TestSet2	STAT2	STAT2	K562	wgEncodeAwgTfbsSydhK562Stat2Ifna30UniPk.bed
TestSet2	STAT3	STAT3	MCF10A-Er-Src	wgEncodeAwgTfbsSydhMcf10aesStat3Etoh01cUniPk.bed
TestSet2	TBLR1	TBLR1_(ab24550)	K562	wgEncodeAwgTfbsSydhK562Tblr1ab24550IggrabUniPk.bed
TestSet2	TCF7L2	TCF7L2_C9B9_(2565)	HeLa-S3	wgEncodeAwgTfbsSydhHelas3Tcf7l2c9b92565UcdUniPk.bed
TestSet2	USF-1	USF-1	A549	wgEncodeAwgTfbsHaibA549Usf1Pcr1xEtoh02UniPk.bed
TestSet2	YY1	YY1	GM12878	wgEncodeAwgTfbsSydhGm12878Yy1UniPk.bed
TestSet2	YY1	YY1	K562	wgEncodeAwgTfbsHaibK562Yy1V0416102UniPk.bed
TestSet2	ZNF274	ZNF274	K562	wgEncodeAwgTfbsSydhK562Znf274UcdUniPk.bed
TestSet2	c-Fos	c-Fos	MCF10A-Er-Src	wgEncodeAwgTfbsSydhMcf10aesCfosTamHvdUniPk.bed
TestSet2	c-Jun	c-Jun	K562	wgEncodeAwgTfbsSydhK562CjunUniPk.bed
TestSet2	c-Myc	c-Myc	H1-hESC	wgEncodeAwgTfbsSydhH1hescCmycIggrabUniPk.bed
TestSet2	c-Myc	c-Myc	HeLa-S3	wgEncodeAwgTfbsUtaHelas3CmycUniPk.bed
TestSet2	c-Myc	c-Myc	K562	wgEncodeAwgTfbsSydhK562CmycIfna6hUniPk.bed
TestSet2	c-Myc	c-Myc	MCF-7	wgEncodeAwgTfbsUtaMcf7CmycSerumstvdUniPk.bed
TestSet2	c-Myc	c-Myc	MCF10A-Er-Src	wgEncodeAwgTfbsSydhMcf10aesCmycEtoh01HvdUniPk.bed
TestSet2	p300	p300	GM12878	wgEncodeAwgTfbsSydhGm12878P300IggmusUniPk.bed
TestSet2	p300	p300_(SC-584)	HepG2	wgEncodeAwgTfbsSydhHepg2P300sc582IggrabUniPk.bed
TestSet2	p300	p300	K562	wgEncodeAwgTfbsBroadK562P300UniPk.bed
TestSet3	HDAC2	HDAC2_(SC-6296)	H1-hESC	wgEncodeAwgTfbsHaibH1hescHdac2sc6296V0416102UniPk.bed
TestSet3	BHLHE40	BHLHE40_(NB100-1800)	K562	wgEncodeAwgTfbsSydhK562Bhlhe40nb100IggrabUniPk.bed
TestSet3	JunD	JunD	K562	wgEncodeAwgTfbsSydhK562JundIggrabUniPk.bed
TestSet3	USF-1	USF-1	K562	wgEncodeAwgTfbsHaibK562Usf1V0416101UniPk.bed
TestSet3	c-Fos	c-Fos	HUVEC	wgEncodeAwgTfbsSydhHuvecCfosUcdUniPk.bed
TestSet3	p300	p300	T-47D	wgEncodeAwgTfbsHaibT47dP300V0416102Dm002p1hUniPk.bed
TestSet3	NRSF	NRSF	K562	wgEncodeAwgTfbsHaibK562NrsfV0416102UniPk.bed
TestSet3	CTCF	CTCF_(SC-5916)	ECC-1	wgEncodeAwgTfbsHaibEcc1CtcfcV0416102Dm002p1hUniPk.bed
TestSet3	ZNF274	ZNF274	GM12878	wgEncodeAwgTfbsSydhGm12878Znf274UniPk.bed
TestSet3	p300	p300	A549	wgEncodeAwgTfbsHaibA549P300V0422111Etoh02UniPk.bed
TestSet3	STAT1	STAT1	GM12878	wgEncodeAwgTfbsSydhGm12878Stat1UniPk.bed
TestSet3	HDAC2	HDAC2_(SC-6296)	HepG2	wgEncodeAwgTfbsHaibHepg2Hdac2sc6296V0416101UniPk.bed
TestSet3	TCF7L2	TCF7L2	HepG2	wgEncodeAwgTfbsSydhHepg2Tcf7l2UcdUniPk.bed
TestSet3	E2F6	E2F6	HeLa-S3	wgEncodeAwgTfbsSydhHelas3E2f6UniPk.bed
TestSet3	CTCF	CTCF_(SC-5916)	T-47D	wgEncodeAwgTfbsHaibT47dCtcfsc5916V0416102Dm002p1hUniPk.bed
TestSet3	CTCF	CTCF	GM12892	wgEncodeAwgTfbsUtaGm12892CtcfUniPk.bed
TestSet3	CEBPB	CEBPB	H1-hESC	wgEncodeAwgTfbsSydhH1hescCebpbIggrabUniPk.bed
TestSet3	STAT3	STAT3	GM12878	wgEncodeAwgTfbsSydhGm12878Stat3IggmusUniPk.bed
TestSet3	STAT1	STAT1	HeLa-S3	wgEncodeAwgTfbsSydhHelas3Stat1Ifng30UniPk.bed
TestSet3	STAT3	STAT3	HeLa-S3	wgEncodeAwgTfbsSydhHelas3Stat3IggrabUniPk.bed
TestSet3	CHD1	CHD1_(A301-218A)	GM12878	wgEncodeAwgTfbsSydhGm12878Chd1a301218aIggmusUniPk.bed
TestSet3	USF-1	USF-1	HepG2	wgEncodeAwgTfbsHaibHepg2Usf1Pcr1xUniPk.bed
TestSet3	ZNF274	ZNF274	HepG2	wgEncodeAwgTfbsSydhHepg2Znf274UcdUniPk.bed
TestSet3	Pol2(phosphoS2)	Pol2(phosphoS2)	HeLa-S3	wgEncodeAwgTfbsSydhHelas3Pol2s2IggrabUniPk.bed
TestSet3	GATA3	GATA3_(SC-268)	T-47D	wgEncodeAwgTfbsHaibT47dGata3sc268V0416102Dm002p1hUniPk.bed
TestSet3	c-Myc	c-Myc	HUVEC	wgEncodeAwgTfbsUtaHuvecCmycUniPk.bed
TestSet3	BHLHE40	BHLHE40_(NB100-1800)	GM12878	wgEncodeAwgTfbsSydhGm12878Bhlhe40cIggmusUniPk.bed
TestSet3	CEBPB	CEBPB	HeLa-S3	wgEncodeAwgTfbsSydhHelas3CebpbIggrabUniPk.bed
TestSet3	ATF3	ATF3	GM12878	wgEncodeAwgTfbsHaibGm12878Atf3Pcr1xUniPk.bed
TestSet3	GR	GR	ECC-1	wgEncodeAwgTfbsHaibEcc1GrV0416102Dex100nmUniPk.bed
TestSet3	Max	Max	HepG2	wgEncodeAwgTfbsSydhHepg2MaxIggrabUniPk.bed
TestSet3	JunD	JunD	GM12878	wgEncodeAwgTfbsSydhGm12878JundUniPk.bed
TestSet3	COREST	COREST_(sc-30189)	HeLa-S3	wgEncodeAwgTfbsSydhHelas3Corestsc30189IggrabUniPk.bed
TestSet3	FOXA1	FOXA1_(SC-6553)	T-47D	wgEncodeAwgTfbsHaibT47dFoxa1sc6553V0416102Dm002p1hUniPk.bed
TestSet3	ATF3	ATF3	A549	wgEncodeAwgTfbsHaibA549Atf3V0422111Etoh02UniPk.bed
TestSet3	NRSF	NRSF	GM12878	wgEncodeAwgTfbsHaibGm12878NrsfPcr1xUniPk.bed
TestSet3	Pol2	Pol2	ECC-1	wgEncodeAwgTfbsHaibEcc1Pol2V0416102Dm002p1hUniPk.bed
TestSet3	c-Fos	c-Fos	HeLa-S3	wgEncodeAwgTfbsSydhHelas3CfosUniPk.bed
TestSet3	Max	Max	A549	wgEncodeAwgTfbsSydhA549MaxIggrabUniPk.bed
TestSet3	ATF3	ATF3	H1-hESC	wgEncodeAwgTfbsHaibH1hescAtf3V0416102UniPk.bed
TestSet3	MafK	MafK_(ab50322)	HeLa-S3	wgEncodeAwgTfbsSydhHelas3MafkIggrabUniPk.bed
TestSet3	c-Jun	c-Jun	H1-hESC	wgEncodeAwgTfbsSydhH1hescCjunIggrabUniPk.bed
TestSet3	NRSF	NRSF	HeLa-S3	wgEncodeAwgTfbsHaibHelas3NrsfPcr1xUniPk.bed
TestSet3	Rad21	Rad21	HeLa-S3	wgEncodeAwgTfbsSydhHelas3Rad21IggrabUniPk.bed
TestSet3	COREST	COREST_(sc-30189)	HepG2	wgEncodeAwgTfbsSydhHepg2Corestsc30189IggrabUniPk.bed
TestSet3	MafK	MafK_(ab50322)	K562	wgEncodeAwgTfbsSydhK562Mafkab50322IggrabUniPk.bed
TestSet3	c-Jun	c-Jun	HUVEC	wgEncodeAwgTfbsSydhHuvecCjunUniPk.bed
TestSet3	YY1	YY1	GM12892	wgEncodeAwgTfbsHaibGm12892Yy1V0416101UniPk.bed
TestSet3	Rad21	Rad21	SK-N-SH_RA	wgEncodeAwgTfbsHaibSknshraRad21V0416102UniPk.bed
TestSet3	p300	p300_(SC-584)	HeLa-S3	wgEncodeAwgTfbsSydhHelas3P300sc584sc584IggrabUniPk.bed
TestSet3	BHLHE40	BHLHE40	A549	wgEncodeAwgTfbsSydhA549Bhlhe40IggrabUniPk.bed
TestSet3	Max	Max	HeLa-S3	wgEncodeAwgTfbsSydhHelas3MaxIggrabUniPk.bed
TestSet3	TBLR1	TBLR1_(ab24550)	GM12878	wgEncodeAwgTfbsSydhGm12878Tblr1ab24550IggmusUniPk.bed
TestSet3	FOXA1	FOXA1_(SC-6553)	ECC-1	wgEncodeAwgTfbsHaibEcc1Foxa1sc6553V0416102Dm002p1hUniPk.bed
TestSet3	CEBPB	CEBPB_(SC-150)	GM12878	wgEncodeAwgTfbsHaibGm12878Cebpbsc150V0422111UniPk.bed
TestSet3	NRSF	NRSF	H1-hESC	wgEncodeAwgTfbsHaibH1hescNrsfV0416102UniPk.bed
TestSet3	Pol2(phosphoS2)	Pol2(phosphoS2)	HepG2	wgEncodeAwgTfbsSydhHepg2Pol2s2IggrabUniPk.bed
TestSet3	FOXA1	FOXA1_(SC-101058)	A549	wgEncodeAwgTfbsHaibA549Foxa1V0416102Dex100nmUniPk.bed
TestSet3	c-Myc	c-Myc	HepG2	wgEncodeAwgTfbsUtaHepg2CmycUniPk.bed
TestSet3	YY1	YY1_(SC-281)	H1-hESC	wgEncodeAwgTfbsHaibH1hescYy1sc281V0416102UniPk.bed
TestSet3	c-Fos	c-Fos	K562	wgEncodeAwgTfbsSydhK562CfosUniPk.bed
TestSet3	TCF7L2	TCF7L2	MCF-7	wgEncodeAwgTfbsSydhMcf7Tcf7l2UcdUniPk.bed
TestSet3	USF-1	USF-1	GM12878	wgEncodeAwgTfbsHaibGm12878Usf1Pcr2xUniPk.bed
TestSet3	ATF3	ATF3	HepG2	wgEncodeAwgTfbsHaibHepg2Atf3V0416101UniPk.bed
TestSet3	Max	Max	GM12878	wgEncodeAwgTfbsSydhGm12878MaxIggmusUniPk.bed
TestSet3	CHD1	CHD1_(A301-218A)	K562	wgEncodeAwgTfbsBroadK562Chd1a301218aUniPk.bed
TestSet3	NRSF	NRSF	A549	wgEncodeAwgTfbsHaibA549NrsfV0422111Etoh02UniPk.bed
TestSet3	p300	p300	H1-hESC	wgEncodeAwgTfbsHaibH1hescP300V0416102UniPk.bed
TestSet3	c-Jun	c-Jun	HeLa-S3	wgEncodeAwgTfbsSydhHelas3CjunIggrabUniPk.bed
ValidSet2	COREST	COREST_(sc-30189)	GM12878	wgEncodeAwgTfbsSydhGm12878Corestsc30189IggmusUniPk.bed
ValidSet2	c-Jun	c-Jun	HepG2	wgEncodeAwgTfbsSydhHepg2CjunIggrabUniPk.bed
ValidSet2	Pol2(phosphoS2)	Pol2(phosphoS2)	A549	wgEncodeAwgTfbsSydhA549Pol2s2IggrabUniPk.bed
ValidSet2	MafK	MafK_(ab50322)	H1-hESC	wgEncodeAwgTfbsSydhH1hescMafkIggrabUniPk.bed
ValidSet2	YY1	YY1_(SC-281)	A549	wgEncodeAwgTfbsHaibA549Yy1cV0422111Etoh02UniPk.bed
ValidSet2	ZNF274	ZNF274	HeLa-S3	wgEncodeAwgTfbsSydhHelas3Znf274UcdUniPk.bed
ValidSet2	p300	p300	SK-N-SH_RA	wgEncodeAwgTfbsHaibSknshraP300V0416102UniPk.bed
ValidSet2	Pol2(phosphoS2)	Pol2(phosphoS2)	GM12878	wgEncodeAwgTfbsSydhGm12878Pol2s2IggmusUniPk.bed
ValidSet2	YY1	YY1_(SC-281)	GM12891	wgEncodeAwgTfbsHaibGm12891Yy1sc281V0416101UniPk.bed
ValidSet2	CTCF	CTCF	GM12891	wgEncodeAwgTfbsUtaGm12891CtcfUniPk.bed
ValidSet2	Max	Max	H1-hESC	wgEncodeAwgTfbsSydhH1hescMaxUcdUniPk.bed
ValidSet2	c-Myc	c-Myc	GM12878	wgEncodeAwgTfbsUtaGm12878CmycUniPk.bed
ValidSet2	CEBPB	CEBPB	A549	wgEncodeAwgTfbsSydhA549CebpbIggrabUniPk.bed
ValidSet2	USF-1	USF-1	H1-hESC	wgEncodeAwgTfbsHaibH1hescUsf1Pcr1xUniPk.bed
ValidSet2	YY1	YY1_(SC-281)	SK-N-SH_RA	wgEncodeAwgTfbsHaibSknshraYy1sc281V0416102UniPk.bed
ValidSet2	YY1	YY1_(SC-281)	HepG2	wgEncodeAwgTfbsHaibHepg2Yy1sc281V0416101UniPk.bed
ValidSet2	c-Fos	c-Fos	GM12878	wgEncodeAwgTfbsSydhGm12878CfosUniPk.bed
ValidSet2	JunD	JunD	HeLa-S3	wgEncodeAwgTfbsSydhHelas3JundIggrabUniPk.bed
ValidSet2	Rad21	Rad21	A549	wgEncodeAwgTfbsSydhA549Rad21IggrabUniPk.bed
ValidSet2	Max	Max	HUVEC	wgEncodeAwgTfbsSydhHuvecMaxUniPk.bed
