# Supplementary material for: Imputation for transcription factor binding predictions based on deep learning
Source: PLoS Comput Biol. 2017 Feb 24;13(2):e1005403. doi: 10.1371/journal.pcbi.1005403 (PMC5345877; doi:10.1371/journal.pcbi.1005403)
Supplement: S2 Table — (CSV) [file pcbi.1005403.s002.csv]

Name	TF	antibody	cellline	filename1	filename2
TestSet2	CTCF	CTCF	GM12878	wgEncodeBroadHistoneGm12878CtcfStdAlnRep0.fa.r5k	wgEncodeBroadHistoneGm12878CtcfStdAlnRep0_neg_1_1.fa.r5k
TestSet2	CTCF	CTCF	H1-hESC	wgEncodeBroadHistoneH1hescCtcfStdAlnRep0.fa.r5k	wgEncodeBroadHistoneH1hescCtcfStdAlnRep0_neg_1_1.fa.r5k
TestSet2	CTCF	CTCF	HeLa-S3	wgEncodeBroadHistoneHelas3CtcfStdAlnRep0.fa.r5k	wgEncodeBroadHistoneHelas3CtcfStdAlnRep0_neg_1_1.fa.r5k
Base	Pol2b	Pol2(b)	HeLa-S3	wgEncodeBroadHistoneHelas3Pol2bStdAlnRep0.fa.r5k	wgEncodeBroadHistoneHelas3Pol2bStdAlnRep0_neg_1_1.fa.r5k
TestSet2	CTCF	CTCF	HepG2	wgEncodeBroadHistoneHepg2CtcfStdAlnRep0.fa.r5k	wgEncodeBroadHistoneHepg2CtcfStdAlnRep0_neg_1_1.fa.r5k
TestSet2	CTCF	CTCF	HMEC	wgEncodeBroadHistoneHmecCtcfStdAlnRep0.fa.r5k	wgEncodeBroadHistoneHmecCtcfStdAlnRep0_neg_1_1.fa.r5k
Base	CTCF	CTCF	HSMM	wgEncodeBroadHistoneHsmmCtcfStdAlnRep0.fa.r5k	wgEncodeBroadHistoneHsmmCtcfStdAlnRep0_neg_1_1.fa.r5k
Base	CTCF	CTCF	HSMMtube	wgEncodeBroadHistoneHsmmtCtcfStdAlnRep0.fa.r5k	wgEncodeBroadHistoneHsmmtCtcfStdAlnRep0_neg_1_1.fa.r5k
TestSet2	CTCF	CTCF	HUVEC	wgEncodeBroadHistoneHuvecCtcfStdAlnRep0.fa.r5k	wgEncodeBroadHistoneHuvecCtcfStdAlnRep0_neg_1_1.fa.r5k
Base	Pol2b	Pol2(b)	HUVEC	wgEncodeBroadHistoneHuvecPol2bStdAlnRep0.fa.r5k	wgEncodeBroadHistoneHuvecPol2bStdAlnRep0_neg_1_1.fa.r5k
TestSet2	CTCF	CTCF	K562	wgEncodeBroadHistoneK562CtcfStdAlnRep0.fa.r5k	wgEncodeBroadHistoneK562CtcfStdAlnRep0_neg_1_1.fa.r5k
Base	Pol2b	Pol2(b)	K562	wgEncodeBroadHistoneK562Pol2bStdAlnRep0.fa.r5k	wgEncodeBroadHistoneK562Pol2bStdAlnRep0_neg_1_1.fa.r5k
Base	CTCF	CTCF	NH-A	wgEncodeBroadHistoneNhaCtcfStdAlnRep0.fa.r5k	wgEncodeBroadHistoneNhaCtcfStdAlnRep0_neg_1_1.fa.r5k
Base	CTCF	CTCF	NHDF-Ad	wgEncodeBroadHistoneNhdfadCtcfStdAlnRep0.fa.r5k	wgEncodeBroadHistoneNhdfadCtcfStdAlnRep0_neg_1_1.fa.r5k
TestSet2	CTCF	CTCF	NHEK	wgEncodeBroadHistoneNhekCtcfStdAlnRep0.fa.r5k	wgEncodeBroadHistoneNhekCtcfStdAlnRep0_neg_1_1.fa.r5k
Base	Pol2b	Pol2(b)	NHEK	wgEncodeBroadHistoneNhekPol2bStdAlnRep0.fa.r5k	wgEncodeBroadHistoneNhekPol2bStdAlnRep0_neg_1_1.fa.r5k
Base	CTCF	CTCF	NHLF	wgEncodeBroadHistoneNhlfCtcfStdAlnRep0.fa.r5k	wgEncodeBroadHistoneNhlfCtcfStdAlnRep0_neg_1_1.fa.r5k
Base	CTCF	CTCF	Osteobl	wgEncodeBroadHistoneOsteoblCtcfStdAlnRep0.fa.r5k	wgEncodeBroadHistoneOsteoblCtcfStdAlnRep0_neg_1_1.fa.r5k
TestSet2	CTCF	CTCF_(SC-5916)	A549	wgEncodeHaibTfbsA549CtcfPcr1xDexaAlnRep0.fa.r5k	wgEncodeHaibTfbsA549CtcfPcr1xDexaAlnRep0_neg_1_1.fa.r5k
Base	CTCF	CTCF_(SC-5916)	A549	wgEncodeHaibTfbsA549CtcfPcr1xEtoh02AlnRep0.fa.r5k	wgEncodeHaibTfbsA549CtcfPcr1xEtoh02AlnRep0_neg_1_1.fa.r5k
TestSet2	GR	GR	A549	wgEncodeHaibTfbsA549GrPcr1xDexbAlnRep0.fa.r5k	wgEncodeHaibTfbsA549GrPcr1xDexbAlnRep0_neg_1_1.fa.r5k
Base	GR	GR	A549	wgEncodeHaibTfbsA549GrPcr1xDexcAlnRep0.fa.r5k	wgEncodeHaibTfbsA549GrPcr1xDexcAlnRep0_neg_1_1.fa.r5k
Base	GR	GR	A549	wgEncodeHaibTfbsA549GrPcr1xDexdAlnRep0.fa.r5k	wgEncodeHaibTfbsA549GrPcr1xDexdAlnRep0_neg_1_1.fa.r5k
Base	GR	GR	A549	wgEncodeHaibTfbsA549GrPcr2xDexaAlnRep0.fa.r5k	wgEncodeHaibTfbsA549GrPcr2xDexaAlnRep0_neg_1_1.fa.r5k
TestSet2	Pol2	Pol2	A549	wgEncodeHaibTfbsA549Pol2Pcr2xDexaAlnRep0.fa.r5k	wgEncodeHaibTfbsA549Pol2Pcr2xDexaAlnRep0_neg_1_1.fa.r5k
Base	Pol2	Pol2	A549	wgEncodeHaibTfbsA549Pol2Pcr2xEtoh02AlnRep0.fa.r5k	wgEncodeHaibTfbsA549Pol2Pcr2xEtoh02AlnRep0_neg_1_1.fa.r5k
TestSet2	USF-1	USF-1	A549	wgEncodeHaibTfbsA549Usf1Pcr1xDexaAlnRep0.fa.r5k	wgEncodeHaibTfbsA549Usf1Pcr1xDexaAlnRep0_neg_1_1.fa.r5k
Base	USF-1	USF-1	A549	wgEncodeHaibTfbsA549Usf1Pcr1xEtoh02AlnRep0.fa.r5k	wgEncodeHaibTfbsA549Usf1Pcr1xEtoh02AlnRep0_neg_1_1.fa.r5k
TestSet2	ERalpha_a	ERalpha_a	ECC-1	wgEncodeHaibTfbsEcc1EralphaaV0416102Estradia1hAlnRep0.fa.r5k	wgEncodeHaibTfbsEcc1EralphaaV0416102Estradia1hAlnRep0_neg_1_1.fa.r5k
Base	ERalpha_a	ERalpha_a	ECC-1	wgEncodeHaibTfbsEcc1EralphaaV0416102Gen1hAlnRep0.fa.r5k	wgEncodeHaibTfbsEcc1EralphaaV0416102Gen1hAlnRep0_neg_1_1.fa.r5k
ValidSet2	FOXA1	FOXA1_(SC-6553)	ECC-1	wgEncodeHaibTfbsEcc1Foxa1c20V0416102Dmso2AlnRep0.fa.r5k	wgEncodeHaibTfbsEcc1Foxa1c20V0416102Dmso2AlnRep0_neg_1_1.fa.r5k
TestSet3	GR	GR	ECC-1	wgEncodeHaibTfbsEcc1GrV0416102DexaAlnRep0.fa.r5k	wgEncodeHaibTfbsEcc1GrV0416102DexaAlnRep0_neg_1_1.fa.r5k
TestSet3	Pol2	Pol2	ECC-1	wgEncodeHaibTfbsEcc1Pol2V0416102Dmso2AlnRep0.fa.r5k	wgEncodeHaibTfbsEcc1Pol2V0416102Dmso2AlnRep0_neg_1_1.fa.r5k
Base	ATF3	ATF3	GM12878	wgEncodeHaibTfbsGm12878Atf3Pcr1xAlnRep0.fa.r5k	wgEncodeHaibTfbsGm12878Atf3Pcr1xAlnRep0_neg_1_1.fa.r5k
Base	BATF	BATF	GM12878	wgEncodeHaibTfbsGm12878BatfPcr1xAlnRep0.fa.r5k	wgEncodeHaibTfbsGm12878BatfPcr1xAlnRep0_neg_1_1.fa.r5k
Base	BCL11A	BCL11A	GM12878	wgEncodeHaibTfbsGm12878Bcl11aPcr1xAlnRep0.fa.r5k	wgEncodeHaibTfbsGm12878Bcl11aPcr1xAlnRep0_neg_1_1.fa.r5k
TestSet3	BCL3	BCL3	GM12878	wgEncodeHaibTfbsGm12878Bcl3Pcr1xAlnRep0.fa.r5k	wgEncodeHaibTfbsGm12878Bcl3Pcr1xAlnRep0_neg_1_1.fa.r5k
Base	BCLAF1	BCLAF1_(SC-101388)	GM12878	wgEncodeHaibTfbsGm12878Bclaf1m33V0416101AlnRep0.fa.r5k	wgEncodeHaibTfbsGm12878Bclaf1m33V0416101AlnRep0_neg_1_1.fa.r5k
TestSet2	EBF1	EBF1_(SC-137065)	GM12878	wgEncodeHaibTfbsGm12878Ebf1c8Pcr1xAlnRep0.fa.r5k	wgEncodeHaibTfbsGm12878Ebf1c8Pcr1xAlnRep0_neg_1_1.fa.r5k
Base	EBF1	EBF1_(SC-137065)	GM12878	wgEncodeHaibTfbsGm12878EbfPcr1xAlnRep0.fa.r5k	wgEncodeHaibTfbsGm12878EbfPcr1xAlnRep0_neg_1_1.fa.r5k
TestSet2	Egr-1	Egr-1	GM12878	wgEncodeHaibTfbsGm12878Egr1Pcr2xAlnRep0.fa.r5k	wgEncodeHaibTfbsGm12878Egr1Pcr2xAlnRep0_neg_1_1.fa.r5k
Base	Egr-1	Egr-1	GM12878	wgEncodeHaibTfbsGm12878Egr1V0416101AlnRep0.fa.r5k	wgEncodeHaibTfbsGm12878Egr1V0416101AlnRep0_neg_1_1.fa.r5k
Base	ELF1	ELF1_(SC-631)	GM12878	wgEncodeHaibTfbsGm12878Elf1sc631V0416101AlnRep0.fa.r5k	wgEncodeHaibTfbsGm12878Elf1sc631V0416101AlnRep0_neg_1_1.fa.r5k
Base	ETS1	ETS1	GM12878	wgEncodeHaibTfbsGm12878Ets1Pcr1xAlnRep0.fa.r5k	wgEncodeHaibTfbsGm12878Ets1Pcr1xAlnRep0_neg_1_1.fa.r5k
Base	GABP	GABP	GM12878	wgEncodeHaibTfbsGm12878GabpPcr2xAlnRep0.fa.r5k	wgEncodeHaibTfbsGm12878GabpPcr2xAlnRep0_neg_1_1.fa.r5k
TestSet2	IRF4	IRF4	GM12878	wgEncodeHaibTfbsGm12878Irf4m17Pcr1xAlnRep0.fa.r5k	wgEncodeHaibTfbsGm12878Irf4m17Pcr1xAlnRep0_neg_1_1.fa.r5k
Base	IRF4	IRF4_(SC-6059)	GM12878	wgEncodeHaibTfbsGm12878Irf4Pcr1xAlnRep0.fa.r5k	wgEncodeHaibTfbsGm12878Irf4Pcr1xAlnRep0_neg_1_1.fa.r5k
Base	MEF2A	MEF2A	GM12878	wgEncodeHaibTfbsGm12878Mef2aPcr1xAlnRep0.fa.r5k	wgEncodeHaibTfbsGm12878Mef2aPcr1xAlnRep0_neg_1_1.fa.r5k
Base	MEF2C	MEF2C_(SC-13268)	GM12878	wgEncodeHaibTfbsGm12878Mef2csc13268Pcr1xAlnRep0.fa.r5k	wgEncodeHaibTfbsGm12878Mef2csc13268Pcr1xAlnRep0_neg_1_1.fa.r5k
TestSet3	NRSF	NRSF	GM12878	wgEncodeHaibTfbsGm12878NrsfPcr2xAlnRep0.fa.r5k	wgEncodeHaibTfbsGm12878NrsfPcr2xAlnRep0_neg_1_1.fa.r5k
Base	OCT2	OCT2	GM12878	wgEncodeHaibTfbsGm12878Oct2Pcr1xAlnRep0.fa.r5k	wgEncodeHaibTfbsGm12878Oct2Pcr1xAlnRep0_neg_1_1.fa.r5k
TestSet2	P300	p300	GM12878	wgEncodeHaibTfbsGm12878P300Pcr1xAlnRep0.fa.r5k	wgEncodeHaibTfbsGm12878P300Pcr1xAlnRep0_neg_1_1.fa.r5k
TestSet2	PAX5	PAX5-C20	GM12878	wgEncodeHaibTfbsGm12878Pax5c20Pcr1xAlnRep0.fa.r5k	wgEncodeHaibTfbsGm12878Pax5c20Pcr1xAlnRep0_neg_1_1.fa.r5k
Base	PAX5	PAX5-N19	GM12878	wgEncodeHaibTfbsGm12878Pax5n19Pcr1xAlnRep0.fa.r5k	wgEncodeHaibTfbsGm12878Pax5n19Pcr1xAlnRep0_neg_1_1.fa.r5k
Base	Pbx3	Pbx3	GM12878	wgEncodeHaibTfbsGm12878Pbx3Pcr1xAlnRep0.fa.r5k	wgEncodeHaibTfbsGm12878Pbx3Pcr1xAlnRep0_neg_1_1.fa.r5k
TestSet2	Pol2	Pol2-4H8	GM12878	wgEncodeHaibTfbsGm12878Pol24h8Pcr1xAlnRep0.fa.r5k	wgEncodeHaibTfbsGm12878Pol24h8Pcr1xAlnRep0_neg_1_1.fa.r5k
Base	Pol2	Pol2	GM12878	wgEncodeHaibTfbsGm12878Pol2Pcr2xAlnRep0.fa.r5k	wgEncodeHaibTfbsGm12878Pol2Pcr2xAlnRep0_neg_1_1.fa.r5k
Base	POU2F2	POU2F2	GM12878	wgEncodeHaibTfbsGm12878Pou2f2Pcr1xAlnRep0.fa.r5k	wgEncodeHaibTfbsGm12878Pou2f2Pcr1xAlnRep0_neg_1_1.fa.r5k
Base	PU.1	PU.1	GM12878	wgEncodeHaibTfbsGm12878Pu1Pcr1xAlnRep0.fa.r5k	wgEncodeHaibTfbsGm12878Pu1Pcr1xAlnRep0_neg_1_1.fa.r5k
TestSet2	Rad21	Rad21	GM12878	wgEncodeHaibTfbsGm12878Rad21V0416101AlnRep0.fa.r5k	wgEncodeHaibTfbsGm12878Rad21V0416101AlnRep0_neg_1_1.fa.r5k
Base	RXRA	RXRA	GM12878	wgEncodeHaibTfbsGm12878RxraPcr1xAlnRep0.fa.r5k	wgEncodeHaibTfbsGm12878RxraPcr1xAlnRep0_neg_1_1.fa.r5k
Base	SIN3AK20	SIN3AK20	GM12878	wgEncodeHaibTfbsGm12878Sin3ak20Pcr1xAlnRep0.fa.r5k	wgEncodeHaibTfbsGm12878Sin3ak20Pcr1xAlnRep0_neg_1_1.fa.r5k
Base	SIX5	SIX5	GM12878	wgEncodeHaibTfbsGm12878Six5Pcr1xAlnRep0.fa.r5k	wgEncodeHaibTfbsGm12878Six5Pcr1xAlnRep0_neg_1_1.fa.r5k
Base	SP1	SP1	GM12878	wgEncodeHaibTfbsGm12878Sp1Pcr1xAlnRep0.fa.r5k	wgEncodeHaibTfbsGm12878Sp1Pcr1xAlnRep0_neg_1_1.fa.r5k
TestSet2	SRF	SRF	GM12878	wgEncodeHaibTfbsGm12878SrfPcr2xAlnRep0.fa.r5k	wgEncodeHaibTfbsGm12878SrfPcr2xAlnRep0_neg_1_1.fa.r5k
Base	SRF	SRF	GM12878	wgEncodeHaibTfbsGm12878SrfV0416101AlnRep0.fa.r5k	wgEncodeHaibTfbsGm12878SrfV0416101AlnRep0_neg_1_1.fa.r5k
ValidSet2	TAF1	TAF1	GM12878	wgEncodeHaibTfbsGm12878Taf1Pcr1xAlnRep0.fa.r5k	wgEncodeHaibTfbsGm12878Taf1Pcr1xAlnRep0_neg_1_1.fa.r5k
Base	TCF12	TCF12	GM12878	wgEncodeHaibTfbsGm12878Tcf12Pcr1xAlnRep0.fa.r5k	wgEncodeHaibTfbsGm12878Tcf12Pcr1xAlnRep0_neg_1_1.fa.r5k
TestSet3	USF-1	USF-1	GM12878	wgEncodeHaibTfbsGm12878Usf1Pcr2xAlnRep0.fa.r5k	wgEncodeHaibTfbsGm12878Usf1Pcr2xAlnRep0_neg_1_1.fa.r5k
TestSet2	YY1	YY1_(SC-281)	GM12878	wgEncodeHaibTfbsGm12878Yy1V0416101AlnRep0.fa.r5k	wgEncodeHaibTfbsGm12878Yy1V0416101AlnRep0_neg_1_1.fa.r5k
TestSet3	ZBTB33	ZBTB33	GM12878	wgEncodeHaibTfbsGm12878Zbtb33Pcr1xAlnRep0.fa.r5k	wgEncodeHaibTfbsGm12878Zbtb33Pcr1xAlnRep0_neg_1_1.fa.r5k
Base	ZEB1	ZEB1_(SC-25388)	GM12878	wgEncodeHaibTfbsGm12878Zeb1sc25388V0416102AlnRep0.fa.r5k	wgEncodeHaibTfbsGm12878Zeb1sc25388V0416102AlnRep0_neg_1_1.fa.r5k
Base	OCT2	OCT2	GM12891	wgEncodeHaibTfbsGm12891Oct2Pcr1xAlnRep0.fa.r5k	wgEncodeHaibTfbsGm12891Oct2Pcr1xAlnRep0_neg_1_1.fa.r5k
ValidSet2	PAX5	PAX5-C20	GM12891	wgEncodeHaibTfbsGm12891Pax5c20Pcr1xAlnRep0.fa.r5k	wgEncodeHaibTfbsGm12891Pax5c20Pcr1xAlnRep0_neg_1_1.fa.r5k
TestSet2	Pol2	Pol2-4H8	GM12891	wgEncodeHaibTfbsGm12891Pol24h8Pcr1xAlnRep0.fa.r5k	wgEncodeHaibTfbsGm12891Pol24h8Pcr1xAlnRep0_neg_1_1.fa.r5k
Base	Pol2	Pol2	GM12891	wgEncodeHaibTfbsGm12891Pol2Pcr1xAlnRep0.fa.r5k	wgEncodeHaibTfbsGm12891Pol2Pcr1xAlnRep0_neg_1_1.fa.r5k
Base	POU2F2	POU2F2	GM12891	wgEncodeHaibTfbsGm12891Pou2f2Pcr1xAlnRep0.fa.r5k	wgEncodeHaibTfbsGm12891Pou2f2Pcr1xAlnRep0_neg_1_1.fa.r5k
Base	PU.1	PU.1	GM12891	wgEncodeHaibTfbsGm12891Pu1Pcr1xAlnRep0.fa.r5k	wgEncodeHaibTfbsGm12891Pu1Pcr1xAlnRep0_neg_1_1.fa.r5k
TestSet3	TAF1	TAF1	GM12891	wgEncodeHaibTfbsGm12891Taf1Pcr1xAlnRep0.fa.r5k	wgEncodeHaibTfbsGm12891Taf1Pcr1xAlnRep0_neg_1_1.fa.r5k
TestSet3	YY1	YY1_(SC-281)	GM12891	wgEncodeHaibTfbsGm12891Yy1c20V0416101AlnRep0.fa.r5k	wgEncodeHaibTfbsGm12891Yy1c20V0416101AlnRep0_neg_1_1.fa.r5k
TestSet3	PAX5	PAX5-C20	GM12892	wgEncodeHaibTfbsGm12892Pax5c20Pcr1xAlnRep0.fa.r5k	wgEncodeHaibTfbsGm12892Pax5c20Pcr1xAlnRep0_neg_1_1.fa.r5k
TestSet2	Pol2	Pol2-4H8	GM12892	wgEncodeHaibTfbsGm12892Pol24h8Pcr1xAlnRep0.fa.r5k	wgEncodeHaibTfbsGm12892Pol24h8Pcr1xAlnRep0_neg_1_1.fa.r5k
Base	Pol2	Pol2-4H8	GM12892	wgEncodeHaibTfbsGm12892Pol24h8V0416102AlnRep0.fa.r5k	wgEncodeHaibTfbsGm12892Pol24h8V0416102AlnRep0_neg_1_1.fa.r5k
Base	Pol2	Pol2	GM12892	wgEncodeHaibTfbsGm12892Pol2Pcr1xAlnRep0.fa.r5k	wgEncodeHaibTfbsGm12892Pol2Pcr1xAlnRep0_neg_1_1.fa.r5k
Base	Pol2	Pol2	GM12892	wgEncodeHaibTfbsGm12892Pol2V0416102AlnRep0.fa.r5k	wgEncodeHaibTfbsGm12892Pol2V0416102AlnRep0_neg_1_1.fa.r5k
TestSet2	TAF1	TAF1	GM12892	wgEncodeHaibTfbsGm12892Taf1Pcr1xAlnRep0.fa.r5k	wgEncodeHaibTfbsGm12892Taf1Pcr1xAlnRep0_neg_1_1.fa.r5k
Base	TAF1	TAF1	GM12892	wgEncodeHaibTfbsGm12892Taf1V0416102AlnRep0.fa.r5k	wgEncodeHaibTfbsGm12892Taf1V0416102AlnRep0_neg_1_1.fa.r5k
TestSet3	YY1	YY1	GM12892	wgEncodeHaibTfbsGm12892Yy1V0416101AlnRep0.fa.r5k	wgEncodeHaibTfbsGm12892Yy1V0416101AlnRep0_neg_1_1.fa.r5k
Base	ATF3	ATF3	H1-hESC	wgEncodeHaibTfbsH1hescAtf3Pcr1xAlnRep0.fa.r5k	wgEncodeHaibTfbsH1hescAtf3Pcr1xAlnRep0_neg_1_1.fa.r5k
Base	BCL11A	BCL11A	H1-hESC	wgEncodeHaibTfbsH1hescBcl11aPcr1xAlnRep0.fa.r5k	wgEncodeHaibTfbsH1hescBcl11aPcr1xAlnRep0_neg_1_1.fa.r5k
TestSet3	BCL3	BCL3	H1-hESC	wgEncodeHaibTfbsH1hescBcl3Pcr1xAlnRep0.fa.r5k	wgEncodeHaibTfbsH1hescBcl3Pcr1xAlnRep0_neg_1_1.fa.r5k
Base	CTCF	CTCF_(SC-5916)	H1-hESC	wgEncodeHaibTfbsH1hescCtcfsc5916V0416102AlnRep0.fa.r5k	wgEncodeHaibTfbsH1hescCtcfsc5916V0416102AlnRep0_neg_1_1.fa.r5k
TestSet2	Egr-1	Egr-1	H1-hESC	wgEncodeHaibTfbsH1hescEgr1V0416101AlnRep0.fa.r5k	wgEncodeHaibTfbsH1hescEgr1V0416101AlnRep0_neg_1_1.fa.r5k
Base	Egr-1	Egr-1	H1-hESC	wgEncodeHaibTfbsH1hescEgr1V0416102AlnRep0.fa.r5k	wgEncodeHaibTfbsH1hescEgr1V0416102AlnRep0_neg_1_1.fa.r5k
Base	GABP	GABP	H1-hESC	wgEncodeHaibTfbsH1hescGabpPcr1xAlnRep0.fa.r5k	wgEncodeHaibTfbsH1hescGabpPcr1xAlnRep0_neg_1_1.fa.r5k
Base	HDAC2	HDAC2_(SC-6296)	H1-hESC	wgEncodeHaibTfbsH1hescHdac2sc6296V0416102AlnRep0.fa.r5k	wgEncodeHaibTfbsH1hescHdac2sc6296V0416102AlnRep0_neg_1_1.fa.r5k
ValidSet2	JunD	JunD	H1-hESC	wgEncodeHaibTfbsH1hescJundV0416102AlnRep0.fa.r5k	wgEncodeHaibTfbsH1hescJundV0416102AlnRep0_neg_1_1.fa.r5k
Base	NANOG	NANOG_(SC-33759)	H1-hESC	wgEncodeHaibTfbsH1hescNanogsc33759V0416102AlnRep0.fa.r5k	wgEncodeHaibTfbsH1hescNanogsc33759V0416102AlnRep0_neg_1_1.fa.r5k
TestSet2	NRSF	NRSF	H1-hESC	wgEncodeHaibTfbsH1hescNrsfPcr1xAlnRep0.fa.r5k	wgEncodeHaibTfbsH1hescNrsfPcr1xAlnRep0_neg_1_1.fa.r5k
Base	NRSF	NRSF	H1-hESC	wgEncodeHaibTfbsH1hescNrsfV0416102AlnRep0.fa.r5k	wgEncodeHaibTfbsH1hescNrsfV0416102AlnRep0_neg_1_1.fa.r5k
TestSet3	P300	p300	H1-hESC	wgEncodeHaibTfbsH1hescP300Pcr1xAlnRep0.fa.r5k	wgEncodeHaibTfbsH1hescP300Pcr1xAlnRep0_neg_1_1.fa.r5k
TestSet2	Pol2	Pol2-4H8	H1-hESC	wgEncodeHaibTfbsH1hescPol24h8Pcr1xAlnRep0.fa.r5k	wgEncodeHaibTfbsH1hescPol24h8Pcr1xAlnRep0_neg_1_1.fa.r5k
Base	Pol2	Pol2-4H8	H1-hESC	wgEncodeHaibTfbsH1hescPol24h8V0416102AlnRep0.fa.r5k	wgEncodeHaibTfbsH1hescPol24h8V0416102AlnRep0_neg_1_1.fa.r5k
Base	Pol2	Pol2-4H8	H1-hESC	wgEncodeHaibTfbsH1hescPol2Pcr1xAlnRep0.fa.r5k	wgEncodeHaibTfbsH1hescPol2Pcr1xAlnRep0_neg_1_1.fa.r5k
Base	Pol2	Pol2	H1-hESC	wgEncodeHaibTfbsH1hescPol2V0416102AlnRep0.fa.r5k	wgEncodeHaibTfbsH1hescPol2V0416102AlnRep0_neg_1_1.fa.r5k
Base	POU5F1	POU5F1_(SC-9081)	H1-hESC	wgEncodeHaibTfbsH1hescPou5f1sc9081V0416102AlnRep0.fa.r5k	wgEncodeHaibTfbsH1hescPou5f1sc9081V0416102AlnRep0_neg_1_1.fa.r5k
TestSet2	Rad21	Rad21	H1-hESC	wgEncodeHaibTfbsH1hescRad21V0416102AlnRep0.fa.r5k	wgEncodeHaibTfbsH1hescRad21V0416102AlnRep0_neg_1_1.fa.r5k
Base	RXRA	RXRA	H1-hESC	wgEncodeHaibTfbsH1hescRxraV0416102AlnRep0.fa.r5k	wgEncodeHaibTfbsH1hescRxraV0416102AlnRep0_neg_1_1.fa.r5k
Base	Sin3Ak-20	Sin3Ak-20	H1-hESC	wgEncodeHaibTfbsH1hescSin3ak20Pcr1xAlnRep0.fa.r5k	wgEncodeHaibTfbsH1hescSin3ak20Pcr1xAlnRep0_neg_1_1.fa.r5k
Base	SIX5	SIX5	H1-hESC	wgEncodeHaibTfbsH1hescSix5Pcr1xAlnRep0.fa.r5k	wgEncodeHaibTfbsH1hescSix5Pcr1xAlnRep0_neg_1_1.fa.r5k
Base	SP1	SP1	H1-hESC	wgEncodeHaibTfbsH1hescSp1Pcr1xAlnRep0.fa.r5k	wgEncodeHaibTfbsH1hescSp1Pcr1xAlnRep0_neg_1_1.fa.r5k
ValidSet2	SRF	SRF	H1-hESC	wgEncodeHaibTfbsH1hescSrfPcr1xAlnRep0.fa.r5k	wgEncodeHaibTfbsH1hescSrfPcr1xAlnRep0_neg_1_1.fa.r5k
TestSet2	TAF1	TAF1	H1-hESC	wgEncodeHaibTfbsH1hescTaf1Pcr1xAlnRep0.fa.r5k	wgEncodeHaibTfbsH1hescTaf1Pcr1xAlnRep0_neg_1_1.fa.r5k
Base	TAF1	TAF7	H1-hESC	wgEncodeHaibTfbsH1hescTaf1V0416102AlnRep0.fa.r5k	wgEncodeHaibTfbsH1hescTaf1V0416102AlnRep0_neg_1_1.fa.r5k
Base	TAF7	TAF7_(SC-101167)	H1-hESC	wgEncodeHaibTfbsH1hescTaf7sq8V0416102AlnRep0.fa.r5k	wgEncodeHaibTfbsH1hescTaf7sq8V0416102AlnRep0_neg_1_1.fa.r5k
Base	TCF12	TCF12	H1-hESC	wgEncodeHaibTfbsH1hescTcf12Pcr1xAlnRep0.fa.r5k	wgEncodeHaibTfbsH1hescTcf12Pcr1xAlnRep0_neg_1_1.fa.r5k
TestSet3	USF-1	USF-1	H1-hESC	wgEncodeHaibTfbsH1hescUsf1Pcr1xAlnRep0.fa.r5k	wgEncodeHaibTfbsH1hescUsf1Pcr1xAlnRep0_neg_1_1.fa.r5k
TestSet3	YY1	YY1_(SC-281)	H1-hESC	wgEncodeHaibTfbsH1hescYy1c20Pcr1xAlnRep0.fa.r5k	wgEncodeHaibTfbsH1hescYy1c20Pcr1xAlnRep0_neg_1_1.fa.r5k
TestSet2	Pol2	Pol2-4H8	HCT-116	wgEncodeHaibTfbsHct116Pol24h8V0416101AlnRep0.fa.r5k	wgEncodeHaibTfbsHct116Pol24h8V0416101AlnRep0_neg_1_1.fa.r5k
Base	GABP	GABP	HeLa-S3	wgEncodeHaibTfbsHelas3GabpPcr1xAlnRep0.fa.r5k	wgEncodeHaibTfbsHelas3GabpPcr1xAlnRep0_neg_1_1.fa.r5k
ValidSet2	NRSF	NRSF	HeLa-S3	wgEncodeHaibTfbsHelas3NrsfPcr1xAlnRep0.fa.r5k	wgEncodeHaibTfbsHelas3NrsfPcr1xAlnRep0_neg_1_1.fa.r5k
TestSet2	Pol2	Pol2	HeLa-S3	wgEncodeHaibTfbsHelas3Pol2Pcr1xAlnRep0.fa.r5k	wgEncodeHaibTfbsHelas3Pol2Pcr1xAlnRep0_neg_1_1.fa.r5k
TestSet3	TAF1	TAF1	HeLa-S3	wgEncodeHaibTfbsHelas3Taf1Pcr1xAlnRep0.fa.r5k	wgEncodeHaibTfbsHelas3Taf1Pcr1xAlnRep0_neg_1_1.fa.r5k
Base	ATF3	ATF3	HepG2	wgEncodeHaibTfbsHepg2Atf3Pcr1xAlnRep0.fa.r5k	wgEncodeHaibTfbsHepg2Atf3Pcr1xAlnRep0_neg_1_1.fa.r5k
Base	BHLHE40	BHLHE40	HepG2	wgEncodeHaibTfbsHepg2Bhlhe40V0416101AlnRep0.fa.r5k	wgEncodeHaibTfbsHepg2Bhlhe40V0416101AlnRep0_neg_1_1.fa.r5k
Base	CTCF	CTCF_(SC-5916)	HepG2	wgEncodeHaibTfbsHepg2CtcfV0416101AlnRep0.fa.r5k	wgEncodeHaibTfbsHepg2CtcfV0416101AlnRep0_neg_1_1.fa.r5k
Base	ELF1	ELF1_(SC-631)	HepG2	wgEncodeHaibTfbsHepg2Elf1sc631V0416101AlnRep0.fa.r5k	wgEncodeHaibTfbsHepg2Elf1sc631V0416101AlnRep0_neg_1_1.fa.r5k
Base	FOSL2	FOSL2	HepG2	wgEncodeHaibTfbsHepg2Fosl2Pcr1xAlnRep0.fa.r5k	wgEncodeHaibTfbsHepg2Fosl2Pcr1xAlnRep0_neg_1_1.fa.r5k
TestSet2	FOXA1	FOXA1	HepG2	wgEncodeHaibTfbsHepg2Foxa1c20Pcr1xAlnRep0.fa.r5k	wgEncodeHaibTfbsHepg2Foxa1c20Pcr1xAlnRep0_neg_1_1.fa.r5k
Base	FOXA1	FOXA1_(SC-101058)	HepG2	wgEncodeHaibTfbsHepg2Foxa1sc101058Pcr1xAlnRep0.fa.r5k	wgEncodeHaibTfbsHepg2Foxa1sc101058Pcr1xAlnRep0_neg_1_1.fa.r5k
Base	FOXA2	FOXA2_(SC-6554)	HepG2	wgEncodeHaibTfbsHepg2Foxa2sc6554V0416101AlnRep0.fa.r5k	wgEncodeHaibTfbsHepg2Foxa2sc6554V0416101AlnRep0_neg_1_1.fa.r5k
Base	GABP	GABP	HepG2	wgEncodeHaibTfbsHepg2GabpPcr2xAlnRep0.fa.r5k	wgEncodeHaibTfbsHepg2GabpPcr2xAlnRep0_neg_1_1.fa.r5k
Base	HDAC2	HDAC2_(SC-6296)	HepG2	wgEncodeHaibTfbsHepg2Hdac2sc6296V0416101AlnRep0.fa.r5k	wgEncodeHaibTfbsHepg2Hdac2sc6296V0416101AlnRep0_neg_1_1.fa.r5k
Base	HEY1	HEY1	HepG2	wgEncodeHaibTfbsHepg2Hey1V0416101AlnRep0.fa.r5k	wgEncodeHaibTfbsHepg2Hey1V0416101AlnRep0_neg_1_1.fa.r5k
TestSet2	HNF4A	HNF4A_(SC-8987)	HepG2	wgEncodeHaibTfbsHepg2Hnf4ah171Pcr1xAlnRep0.fa.r5k	wgEncodeHaibTfbsHepg2Hnf4ah171Pcr1xAlnRep0_neg_1_1.fa.r5k
Base	HNF4G	HNF4G_(SC-6558)	HepG2	wgEncodeHaibTfbsHepg2Hnf4gsc6558V0416101AlnRep0.fa.r5k	wgEncodeHaibTfbsHepg2Hnf4gsc6558V0416101AlnRep0_neg_1_1.fa.r5k
TestSet2	JunD	JunD	HepG2	wgEncodeHaibTfbsHepg2JundPcr1xAlnRep0.fa.r5k	wgEncodeHaibTfbsHepg2JundPcr1xAlnRep0_neg_1_1.fa.r5k
TestSet3	NRSF	NRSF	HepG2	wgEncodeHaibTfbsHepg2NrsfPcr2xAlnRep0.fa.r5k	wgEncodeHaibTfbsHepg2NrsfPcr2xAlnRep0_neg_1_1.fa.r5k
TestSet2	P300	p300	HepG2	wgEncodeHaibTfbsHepg2P300Pcr1xAlnRep0.fa.r5k	wgEncodeHaibTfbsHepg2P300Pcr1xAlnRep0_neg_1_1.fa.r5k
Base	P300	p300	HepG2	wgEncodeHaibTfbsHepg2P300V0416101AlnRep0.fa.r5k	wgEncodeHaibTfbsHepg2P300V0416101AlnRep0_neg_1_1.fa.r5k
TestSet2	Pol2	Pol2	HepG2	wgEncodeHaibTfbsHepg2Pol2Pcr2xAlnRep0.fa.r5k	wgEncodeHaibTfbsHepg2Pol2Pcr2xAlnRep0_neg_1_1.fa.r5k
TestSet2	Rad21	Rad21	HepG2	wgEncodeHaibTfbsHepg2Rad21V0416101AlnRep0.fa.r5k	wgEncodeHaibTfbsHepg2Rad21V0416101AlnRep0_neg_1_1.fa.r5k
Base	RXRA	RXRA	HepG2	wgEncodeHaibTfbsHepg2RxraPcr1xAlnRep0.fa.r5k	wgEncodeHaibTfbsHepg2RxraPcr1xAlnRep0_neg_1_1.fa.r5k
Base	Sin3Ak-20	Sin3Ak-20	HepG2	wgEncodeHaibTfbsHepg2Sin3ak20Pcr1xAlnRep0.fa.r5k	wgEncodeHaibTfbsHepg2Sin3ak20Pcr1xAlnRep0_neg_1_1.fa.r5k
Base	SP1	SP1	HepG2	wgEncodeHaibTfbsHepg2Sp1Pcr1xAlnRep0.fa.r5k	wgEncodeHaibTfbsHepg2Sp1Pcr1xAlnRep0_neg_1_1.fa.r5k
ValidSet2	SRF	SRF	HepG2	wgEncodeHaibTfbsHepg2SrfV0416101AlnRep0.fa.r5k	wgEncodeHaibTfbsHepg2SrfV0416101AlnRep0_neg_1_1.fa.r5k
TestSet3	TAF1	TAF1	HepG2	wgEncodeHaibTfbsHepg2Taf1Pcr2xAlnRep0.fa.r5k	wgEncodeHaibTfbsHepg2Taf1Pcr2xAlnRep0_neg_1_1.fa.r5k
Base	TCF12	TCF12	HepG2	wgEncodeHaibTfbsHepg2Tcf12Pcr1xAlnRep0.fa.r5k	wgEncodeHaibTfbsHepg2Tcf12Pcr1xAlnRep0_neg_1_1.fa.r5k
TestSet3	USF-1	USF-1	HepG2	wgEncodeHaibTfbsHepg2Usf1Pcr1xAlnRep0.fa.r5k	wgEncodeHaibTfbsHepg2Usf1Pcr1xAlnRep0_neg_1_1.fa.r5k
TestSet2	ZBTB33	ZBTB33	HepG2	wgEncodeHaibTfbsHepg2Zbtb33Pcr1xAlnRep0.fa.r5k	wgEncodeHaibTfbsHepg2Zbtb33Pcr1xAlnRep0_neg_1_1.fa.r5k
Base	ZBTB33	ZBTB33	HepG2	wgEncodeHaibTfbsHepg2Zbtb33V0416101AlnRep0.fa.r5k	wgEncodeHaibTfbsHepg2Zbtb33V0416101AlnRep0_neg_1_1.fa.r5k
Base	NRSF	NRSF	HTB11	wgEncodeHaibTfbsHtb11NrsfPcr2xAlnRep0.fa.r5k	wgEncodeHaibTfbsHtb11NrsfPcr2xAlnRep0_neg_1_1.fa.r5k
TestSet2	BCL3	BCL3	K562	wgEncodeHaibTfbsK562Bcl3Pcr1xAlnRep0.fa.r5k	wgEncodeHaibTfbsK562Bcl3Pcr1xAlnRep0_neg_1_1.fa.r5k
Base	BCL3	BCL3	K562	wgEncodeHaibTfbsK562Bclaf1m33Pcr1xAlnRep0.fa.r5k	wgEncodeHaibTfbsK562Bclaf1m33Pcr1xAlnRep0_neg_1_1.fa.r5k
Base	CTCFL	CTCFL_(SC-98982)	K562	wgEncodeHaibTfbsK562Ctcflsc98982V0416101AlnRep0.fa.r5k	wgEncodeHaibTfbsK562Ctcflsc98982V0416101AlnRep0_neg_1_1.fa.r5k
TestSet2	E2F6	E2F6	K562	wgEncodeHaibTfbsK562E2f6h50V0416102AlnRep0.fa.r5k	wgEncodeHaibTfbsK562E2f6h50V0416102AlnRep0_neg_1_1.fa.r5k
TestSet3	Egr-1	Egr-1	K562	wgEncodeHaibTfbsK562Egr1V0416101AlnRep0.fa.r5k	wgEncodeHaibTfbsK562Egr1V0416101AlnRep0_neg_1_1.fa.r5k
Base	ELF1	ELF1_(SC-631)	K562	wgEncodeHaibTfbsK562Elf1sc631V0416102AlnRep0.fa.r5k	wgEncodeHaibTfbsK562Elf1sc631V0416102AlnRep0_neg_1_1.fa.r5k
Base	ETS1	ETS1	K562	wgEncodeHaibTfbsK562Ets1V0416101AlnRep0.fa.r5k	wgEncodeHaibTfbsK562Ets1V0416101AlnRep0_neg_1_1.fa.r5k
Base	FOSL1	FOSL1_(SC-183)	K562	wgEncodeHaibTfbsK562Fosl1sc183V0416101AlnRep0.fa.r5k	wgEncodeHaibTfbsK562Fosl1sc183V0416101AlnRep0_neg_1_1.fa.r5k
Base	GABP	GABP	K562	wgEncodeHaibTfbsK562GabpV0416101AlnRep0.fa.r5k	wgEncodeHaibTfbsK562GabpV0416101AlnRep0_neg_1_1.fa.r5k
TestSet2	GATA2	GATA2_(SC-267)	K562	wgEncodeHaibTfbsK562Gata2cg2Pcr1xAlnRep0.fa.r5k	wgEncodeHaibTfbsK562Gata2cg2Pcr1xAlnRep0_neg_1_1.fa.r5k
Base	HDAC2	HDAC2_(SC-6296)	K562	wgEncodeHaibTfbsK562Hdac2sc6296V0416102AlnRep0.fa.r5k	wgEncodeHaibTfbsK562Hdac2sc6296V0416102AlnRep0_neg_1_1.fa.r5k
Base	HEY1	HEY1	K562	wgEncodeHaibTfbsK562Hey1Pcr1xAlnRep0.fa.r5k	wgEncodeHaibTfbsK562Hey1Pcr1xAlnRep0_neg_1_1.fa.r5k
TestSet2	Max	Max	K562	wgEncodeHaibTfbsK562MaxV0416102AlnRep0.fa.r5k	wgEncodeHaibTfbsK562MaxV0416102AlnRep0_neg_1_1.fa.r5k
ValidSet2	NRSF	NRSF	K562	wgEncodeHaibTfbsK562NrsfV0416102AlnRep0.fa.r5k	wgEncodeHaibTfbsK562NrsfV0416102AlnRep0_neg_1_1.fa.r5k
TestSet2	Pol2	Pol2-4H8	K562	wgEncodeHaibTfbsK562Pol24h8Pcr1xAlnRep0.fa.r5k	wgEncodeHaibTfbsK562Pol24h8Pcr1xAlnRep0_neg_1_1.fa.r5k
Base	Pol2	Pol2-4H8	K562	wgEncodeHaibTfbsK562Pol24h8V0416101AlnRep0.fa.r5k	wgEncodeHaibTfbsK562Pol24h8V0416101AlnRep0_neg_1_1.fa.r5k
Base	Pol2	Pol2	K562	wgEncodeHaibTfbsK562Pol2V0416101AlnRep0.fa.r5k	wgEncodeHaibTfbsK562Pol2V0416101AlnRep0_neg_1_1.fa.r5k
Base	PU.1	PU.1	K562	wgEncodeHaibTfbsK562Pu1Pcr1xAlnRep0.fa.r5k	wgEncodeHaibTfbsK562Pu1Pcr1xAlnRep0_neg_1_1.fa.r5k
TestSet2	Rad21	Rad21	K562	wgEncodeHaibTfbsK562Rad21V0416102AlnRep0.fa.r5k	wgEncodeHaibTfbsK562Rad21V0416102AlnRep0_neg_1_1.fa.r5k
Base	Sin3Ak-20	Sin3Ak-20	K562	wgEncodeHaibTfbsK562Sin3ak20V0416101AlnRep0.fa.r5k	wgEncodeHaibTfbsK562Sin3ak20V0416101AlnRep0_neg_1_1.fa.r5k
Base	SIX5	SIX5	K562	wgEncodeHaibTfbsK562Six5Pcr1xAlnRep0.fa.r5k	wgEncodeHaibTfbsK562Six5Pcr1xAlnRep0_neg_1_1.fa.r5k
Base	SP1	SP1	K562	wgEncodeHaibTfbsK562Sp1Pcr1xAlnRep0.fa.r5k	wgEncodeHaibTfbsK562Sp1Pcr1xAlnRep0_neg_1_1.fa.r5k
Base	SP2	SP2_(SC-643)	K562	wgEncodeHaibTfbsK562Sp2sc643V0416102AlnRep0.fa.r5k	wgEncodeHaibTfbsK562Sp2sc643V0416102AlnRep0_neg_1_1.fa.r5k
ValidSet2	SRF	SRF	K562	wgEncodeHaibTfbsK562SrfV0416101AlnRep0.fa.r5k	wgEncodeHaibTfbsK562SrfV0416101AlnRep0_neg_1_1.fa.r5k
TestSet2	TAF1	TAF1	K562	wgEncodeHaibTfbsK562Taf1Pcr1xAlnRep0.fa.r5k	wgEncodeHaibTfbsK562Taf1Pcr1xAlnRep0_neg_1_1.fa.r5k
Base	TAF1	TAF1	K562	wgEncodeHaibTfbsK562Taf1V0416101AlnRep0.fa.r5k	wgEncodeHaibTfbsK562Taf1V0416101AlnRep0_neg_1_1.fa.r5k
Base	TAF7	TAF7_(SC-101167)	K562	wgEncodeHaibTfbsK562Taf7sq8V0416101AlnRep0.fa.r5k	wgEncodeHaibTfbsK562Taf7sq8V0416101AlnRep0_neg_1_1.fa.r5k
Base	THAP1	THAP1_(SC-98174)	K562	wgEncodeHaibTfbsK562Thap1sc98174V0416101AlnRep0.fa.r5k	wgEncodeHaibTfbsK562Thap1sc98174V0416101AlnRep0_neg_1_1.fa.r5k
TestSet3	USF-1	USF-1	K562	wgEncodeHaibTfbsK562Usf1V0416101AlnRep0.fa.r5k	wgEncodeHaibTfbsK562Usf1V0416101AlnRep0_neg_1_1.fa.r5k
TestSet2	YY1	YY1_(SC-281)	K562	wgEncodeHaibTfbsK562Yy1V0416101AlnRep0.fa.r5k	wgEncodeHaibTfbsK562Yy1V0416101AlnRep0_neg_1_1.fa.r5k
Base	YY1	YY1	K562	wgEncodeHaibTfbsK562Yy1V0416102AlnRep0.fa.r5k	wgEncodeHaibTfbsK562Yy1V0416102AlnRep0_neg_1_1.fa.r5k
TestSet3	ZBTB33	ZBTB33	K562	wgEncodeHaibTfbsK562Zbtb33Pcr1xAlnRep0.fa.r5k	wgEncodeHaibTfbsK562Zbtb33Pcr1xAlnRep0_neg_1_1.fa.r5k
Base	ZBTB7A	ZBTB7A_(SC-34508)	K562	wgEncodeHaibTfbsK562Zbtb7asc34508V0416101AlnRep0.fa.r5k	wgEncodeHaibTfbsK562Zbtb7asc34508V0416101AlnRep0_neg_1_1.fa.r5k
Base	NRSF	NRSF	PANC-1	wgEncodeHaibTfbsPanc1NrsfPcr2xAlnRep0.fa.r5k	wgEncodeHaibTfbsPanc1NrsfPcr2xAlnRep0_neg_1_1.fa.r5k
Base	NRSF	NRSF	PFSK-1	wgEncodeHaibTfbsPfsk1NrsfPcr2xAlnRep0.fa.r5k	wgEncodeHaibTfbsPfsk1NrsfPcr2xAlnRep0_neg_1_1.fa.r5k
TestSet2	CTCF	CTCF	SK-N-SH_RA	wgEncodeHaibTfbsSknshraCtcfV0416102AlnRep0.fa.r5k	wgEncodeHaibTfbsSknshraCtcfV0416102AlnRep0_neg_1_1.fa.r5k
TestSet3	P300	p300	SK-N-SH_RA	wgEncodeHaibTfbsSknshraP300V0416102AlnRep0.fa.r5k	wgEncodeHaibTfbsSknshraP300V0416102AlnRep0_neg_1_1.fa.r5k
TestSet3	Rad21	Rad21	SK-N-SH_RA	wgEncodeHaibTfbsSknshraRad21V0416102AlnRep0.fa.r5k	wgEncodeHaibTfbsSknshraRad21V0416102AlnRep0_neg_1_1.fa.r5k
Base	USF1	USF1_(SC-8983)	SK-N-SH_RA	wgEncodeHaibTfbsSknshraUsf1sc8983V0416102AlnRep0.fa.r5k	wgEncodeHaibTfbsSknshraUsf1sc8983V0416102AlnRep0_neg_1_1.fa.r5k
TestSet3	YY1	YY1_(SC-281)	SK-N-SH_RA	wgEncodeHaibTfbsSknshraYy1c20V0416102AlnRep0.fa.r5k	wgEncodeHaibTfbsSknshraYy1c20V0416102AlnRep0_neg_1_1.fa.r5k
ValidSet2	CTCF	CTCF_(SC-5916)	T-47D	wgEncodeHaibTfbsT47dCtcfsc5916V0416102Dmso2AlnRep0.fa.r5k	wgEncodeHaibTfbsT47dCtcfsc5916V0416102Dmso2AlnRep0_neg_1_1.fa.r5k
TestSet2	ERalpha_a	ERalpha_a	T-47D	wgEncodeHaibTfbsT47dEralphaaPcr2xGen1hAlnRep0.fa.r5k	wgEncodeHaibTfbsT47dEralphaaPcr2xGen1hAlnRep0_neg_1_1.fa.r5k
Base	ERalpha_a	ERalpha_a	T-47D	wgEncodeHaibTfbsT47dEralphaaV0416102Estradia1hAlnRep0.fa.r5k	wgEncodeHaibTfbsT47dEralphaaV0416102Estradia1hAlnRep0_neg_1_1.fa.r5k
ValidSet2	FOXA1	FOXA1_(SC-6553)	T-47D	wgEncodeHaibTfbsT47dFoxa1c20V0416102Dmso2AlnRep0.fa.r5k	wgEncodeHaibTfbsT47dFoxa1c20V0416102Dmso2AlnRep0_neg_1_1.fa.r5k
Base	GATA3	GATA3_(SC-268)	T-47D	wgEncodeHaibTfbsT47dGata3sc268V0416102Dmso2AlnRep0.fa.r5k	wgEncodeHaibTfbsT47dGata3sc268V0416102Dmso2AlnRep0_neg_1_1.fa.r5k
TestSet3	P300	p300	T-47D	wgEncodeHaibTfbsT47dP300V0416102Dmso2AlnRep0.fa.r5k	wgEncodeHaibTfbsT47dP300V0416102Dmso2AlnRep0_neg_1_1.fa.r5k
Base	NRSF	NRSF	U87	wgEncodeHaibTfbsU87NrsfPcr2xAlnRep0.fa.r5k	wgEncodeHaibTfbsU87NrsfPcr2xAlnRep0_neg_1_1.fa.r5k
Base	CTCF	CTCF	Fibrobl	wgEncodeOpenChromChipFibroblCtcfAlnRep0.fa.r5k	wgEncodeOpenChromChipFibroblCtcfAlnRep0_neg_1_1.fa.r5k
Base	CTCF	CTCF	Gliobla	wgEncodeOpenChromChipGlioblaCtcfAlnRep0.fa.r5k	wgEncodeOpenChromChipGlioblaCtcfAlnRep0_neg_1_1.fa.r5k
Base	Pol2	Pol2	Gliobla	wgEncodeOpenChromChipGlioblaPol2AlnRep0.fa.r5k	wgEncodeOpenChromChipGlioblaPol2AlnRep0_neg_1_1.fa.r5k
ValidSet2	c-Myc	c-Myc	GM12878	wgEncodeOpenChromChipGm12878CmycAlnRep0.fa.r5k	wgEncodeOpenChromChipGm12878CmycAlnRep0_neg_1_1.fa.r5k
Base	CTCF	CTCF	GM12878	wgEncodeOpenChromChipGm12878CtcfAlnRep0.fa.r5k	wgEncodeOpenChromChipGm12878CtcfAlnRep0_neg_1_1.fa.r5k
Base	Pol2	Pol2	GM12878	wgEncodeOpenChromChipGm12878Pol2AlnRep0.fa.r5k	wgEncodeOpenChromChipGm12878Pol2AlnRep0_neg_1_1.fa.r5k
TestSet2	c-Myc	c-Myc	HeLa-S3	wgEncodeOpenChromChipHelas3CmycAlnRep0.fa.r5k	wgEncodeOpenChromChipHelas3CmycAlnRep0_neg_1_1.fa.r5k
Base	CTCF	CTCF	HeLa-S3	wgEncodeOpenChromChipHelas3CtcfAlnRep0.fa.r5k	wgEncodeOpenChromChipHelas3CtcfAlnRep0_neg_1_1.fa.r5k
Base	Pol2	Pol2	HeLa-S3	wgEncodeOpenChromChipHelas3Pol2AlnRep0.fa.r5k	wgEncodeOpenChromChipHelas3Pol2AlnRep0_neg_1_1.fa.r5k
TestSet3	c-Myc	c-Myc	HepG2	wgEncodeOpenChromChipHepg2CmycAlnRep0.fa.r5k	wgEncodeOpenChromChipHepg2CmycAlnRep0_neg_1_1.fa.r5k
Base	CTCF	CTCF	HepG2	wgEncodeOpenChromChipHepg2CtcfAlnRep0.fa.r5k	wgEncodeOpenChromChipHepg2CtcfAlnRep0_neg_1_1.fa.r5k
Base	Pol2	Pol2	HepG2	wgEncodeOpenChromChipHepg2Pol2AlnRep0.fa.r5k	wgEncodeOpenChromChipHepg2Pol2AlnRep0_neg_1_1.fa.r5k
TestSet3	c-Myc	c-Myc	HUVEC	wgEncodeOpenChromChipHuvecCmycAlnRep1.fa.r5k	wgEncodeOpenChromChipHuvecCmycAlnRep1_neg_1_1.fa.r5k
Base	CTCF	CTCF	HUVEC	wgEncodeOpenChromChipHuvecCtcfAlnRep0.fa.r5k	wgEncodeOpenChromChipHuvecCtcfAlnRep0_neg_1_1.fa.r5k
TestSet2	Pol2	Pol2	HUVEC	wgEncodeOpenChromChipHuvecPol2AlnRep0.fa.r5k	wgEncodeOpenChromChipHuvecPol2AlnRep0_neg_1_1.fa.r5k
TestSet2	c-Myc	c-Myc	K562	wgEncodeOpenChromChipK562CmycAlnRep0.fa.r5k	wgEncodeOpenChromChipK562CmycAlnRep0_neg_1_1.fa.r5k
Base	CTCF	CTCF	K562	wgEncodeOpenChromChipK562CtcfAlnRep0.fa.r5k	wgEncodeOpenChromChipK562CtcfAlnRep0_neg_1_1.fa.r5k
Base	Pol2	Pol2	K562	wgEncodeOpenChromChipK562Pol2AlnRep0.fa.r5k	wgEncodeOpenChromChipK562Pol2AlnRep0_neg_1_1.fa.r5k
TestSet2	c-Myc	c-Myc	MCF-7	wgEncodeOpenChromChipMcf7CmycEstroAlnRep0.fa.r5k	wgEncodeOpenChromChipMcf7CmycEstroAlnRep0_neg_1_1.fa.r5k
Base	c-Myc	c-Myc	MCF-7	wgEncodeOpenChromChipMcf7CmycVehAlnRep0.fa.r5k	wgEncodeOpenChromChipMcf7CmycVehAlnRep0_neg_1_1.fa.r5k
TestSet2	CTCF	CTCF	MCF-7	wgEncodeOpenChromChipMcf7CtcfAlnRep0.fa.r5k	wgEncodeOpenChromChipMcf7CtcfAlnRep0_neg_1_1.fa.r5k
Base	CTCF	CTCF	MCF-7	wgEncodeOpenChromChipMcf7CtcfEstroAlnRep0.fa.r5k	wgEncodeOpenChromChipMcf7CtcfEstroAlnRep0_neg_1_1.fa.r5k
Base	CTCF	CTCF	MCF-7	wgEncodeOpenChromChipMcf7CtcfVehAlnRep0.fa.r5k	wgEncodeOpenChromChipMcf7CtcfVehAlnRep0_neg_1_1.fa.r5k
TestSet3	Pol2	Pol2	MCF-7	wgEncodeOpenChromChipMcf7Pol2AlnRep0.fa.r5k	wgEncodeOpenChromChipMcf7Pol2AlnRep0_neg_1_1.fa.r5k
Base	CTCF	CTCF	ProgFib	wgEncodeOpenChromChipProgfibCtcfAlnRep0.fa.r5k	wgEncodeOpenChromChipProgfibCtcfAlnRep0_neg_1_1.fa.r5k
Base	Pol2	Pol2	ProgFib	wgEncodeOpenChromChipProgfibPol2AlnRep0.fa.r5k	wgEncodeOpenChromChipProgfibPol2AlnRep0_neg_1_1.fa.r5k
Base	NFKB	NFKB	GM10847	wgEncodeSydhTfbsGm10847NfkbIggrabAlnRep0.fa.r5k	wgEncodeSydhTfbsGm10847NfkbIggrabAlnRep0_neg_1_1.fa.r5k
Base	Pol2	Pol2	GM10847	wgEncodeSydhTfbsGm10847Pol2IggmusAlnRep1.fa.r5k	wgEncodeSydhTfbsGm10847Pol2IggmusAlnRep1_neg_1_1.fa.r5k
Base	c-Fos	c-Fos	GM12878	wgEncodeSydhTfbsGm12878CfosStdAlnRep0.fa.r5k	wgEncodeSydhTfbsGm12878CfosStdAlnRep0_neg_1_1.fa.r5k
Base	CHD2	CHD2_(AB68301)	GM12878	wgEncodeSydhTfbsGm12878Chd21250IggmusAlnRep0.fa.r5k	wgEncodeSydhTfbsGm12878Chd21250IggmusAlnRep0_neg_1_1.fa.r5k
Base	CTCF	CTCF_(SC-15914)	GM12878	wgEncodeSydhTfbsGm12878Ctcfc20StdAlnRep0.fa.r5k	wgEncodeSydhTfbsGm12878Ctcfc20StdAlnRep0_neg_1_1.fa.r5k
Base	EBF1	EBF1_(SC-137065)	GM12878	wgEncodeSydhTfbsGm12878EbfStdAlnRep0.fa.r5k	wgEncodeSydhTfbsGm12878EbfStdAlnRep0_neg_1_1.fa.r5k
Base	IRF3	IRF3	GM12878	wgEncodeSydhTfbsGm12878Irf3StdAlnRep0.fa.r5k	wgEncodeSydhTfbsGm12878Irf3StdAlnRep0_neg_1_1.fa.r5k
ValidSet2	JunD	JunD	GM12878	wgEncodeSydhTfbsGm12878JundStdAlnRep0.fa.r5k	wgEncodeSydhTfbsGm12878JundStdAlnRep0_neg_1_1.fa.r5k
ValidSet2	Max	Max	GM12878	wgEncodeSydhTfbsGm12878MaxStdAlnRep0.fa.r5k	wgEncodeSydhTfbsGm12878MaxStdAlnRep0_neg_1_1.fa.r5k
Base	NF-E2	NF-E2_(SC-22827)	GM12878	wgEncodeSydhTfbsGm12878Nfe2hStdAlnRep0.fa.r5k	wgEncodeSydhTfbsGm12878Nfe2hStdAlnRep0_neg_1_1.fa.r5k
TestSet2	NFKB	NFKB	GM12878	wgEncodeSydhTfbsGm12878NfkbIggrabAlnRep0.fa.r5k	wgEncodeSydhTfbsGm12878NfkbIggrabAlnRep0_neg_1_1.fa.r5k
Base	NFKB	NFKB	GM12878	wgEncodeSydhTfbsGm12878NfkbTnfaStdAlnRep0.fa.r5k	wgEncodeSydhTfbsGm12878NfkbTnfaStdAlnRep0_neg_1_1.fa.r5k
Base	Nrf1	Nrf1	GM12878	wgEncodeSydhTfbsGm12878Nrf1IggmusAlnRep0.fa.r5k	wgEncodeSydhTfbsGm12878Nrf1IggmusAlnRep0_neg_1_1.fa.r5k
Base	P300	p300	GM12878	wgEncodeSydhTfbsGm12878P300n15StdAlnRep0.fa.r5k	wgEncodeSydhTfbsGm12878P300n15StdAlnRep0_neg_1_1.fa.r5k
Base	Pol2	Pol2	GM12878	wgEncodeSydhTfbsGm12878Pol2IggmusAlnRep0.fa.r5k	wgEncodeSydhTfbsGm12878Pol2IggmusAlnRep0_neg_1_1.fa.r5k
Base	Pol2	Pol2	GM12878	wgEncodeSydhTfbsGm12878Pol2StdAlnRep0.fa.r5k	wgEncodeSydhTfbsGm12878Pol2StdAlnRep0_neg_1_1.fa.r5k
Base	Rad21	Rad21	GM12878	wgEncodeSydhTfbsGm12878Rad21IggrabAlnRep0.fa.r5k	wgEncodeSydhTfbsGm12878Rad21IggrabAlnRep0_neg_1_1.fa.r5k
Base	RFX5	RFX5_(200-401-194)	GM12878	wgEncodeSydhTfbsGm12878Rfx5n494IggmusAlnRep0.fa.r5k	wgEncodeSydhTfbsGm12878Rfx5n494IggmusAlnRep0_neg_1_1.fa.r5k
Base	SMC3	SMC3_(ab9263)	GM12878	wgEncodeSydhTfbsGm12878Smc3ab9263IggmusAlnRep0.fa.r5k	wgEncodeSydhTfbsGm12878Smc3ab9263IggmusAlnRep0_neg_1_1.fa.r5k
Base	TBP	TBP	GM12878	wgEncodeSydhTfbsGm12878TbpIggmusAlnRep0.fa.r5k	wgEncodeSydhTfbsGm12878TbpIggmusAlnRep0_neg_1_1.fa.r5k
Base	TR4	TR4	GM12878	wgEncodeSydhTfbsGm12878Tr4StdAlnRep0.fa.r5k	wgEncodeSydhTfbsGm12878Tr4StdAlnRep0_neg_1_1.fa.r5k
Base	USF2	USF2	GM12878	wgEncodeSydhTfbsGm12878Usf2IggmusAlnRep0.fa.r5k	wgEncodeSydhTfbsGm12878Usf2IggmusAlnRep0_neg_1_1.fa.r5k
Base	WHIP	WHIP	GM12878	wgEncodeSydhTfbsGm12878WhipIggmusAlnRep0.fa.r5k	wgEncodeSydhTfbsGm12878WhipIggmusAlnRep0_neg_1_1.fa.r5k
Base	YY1	YY1	GM12878	wgEncodeSydhTfbsGm12878Yy1StdAlnRep0.fa.r5k	wgEncodeSydhTfbsGm12878Yy1StdAlnRep0_neg_1_1.fa.r5k
Base	Znf143	Znf143_(16618-1-AP)	GM12878	wgEncodeSydhTfbsGm12878Znf143166181apStdAlnRep0.fa.r5k	wgEncodeSydhTfbsGm12878Znf143166181apStdAlnRep0_neg_1_1.fa.r5k
Base	ZZZ3	ZZZ3	GM12878	wgEncodeSydhTfbsGm12878Zzz3StdAlnRep0.fa.r5k	wgEncodeSydhTfbsGm12878Zzz3StdAlnRep0_neg_1_1.fa.r5k
TestSet3	NFKB	NFKB	GM12891	wgEncodeSydhTfbsGm12891NfkbIggrabAlnRep0.fa.r5k	wgEncodeSydhTfbsGm12891NfkbIggrabAlnRep0_neg_1_1.fa.r5k
Base	Pol2	Pol2	GM12891	wgEncodeSydhTfbsGm12891Pol2IggmusAlnRep0.fa.r5k	wgEncodeSydhTfbsGm12891Pol2IggmusAlnRep0_neg_1_1.fa.r5k
TestSet3	NFKB	NFKB	GM12892	wgEncodeSydhTfbsGm12892NfkbIggrabAlnRep0.fa.r5k	wgEncodeSydhTfbsGm12892NfkbIggrabAlnRep0_neg_1_1.fa.r5k
Base	Pol2	Pol2	GM12892	wgEncodeSydhTfbsGm12892Pol2IggmusAlnRep0.fa.r5k	wgEncodeSydhTfbsGm12892Pol2IggmusAlnRep0_neg_1_1.fa.r5k
Base	NFKB	NFKB	GM15510	wgEncodeSydhTfbsGm15510NfkbIggrabAlnRep0.fa.r5k	wgEncodeSydhTfbsGm15510NfkbIggrabAlnRep0_neg_1_1.fa.r5k
Base	Pol2	Pol2	GM15510	wgEncodeSydhTfbsGm15510Pol2IggmusAlnRep0.fa.r5k	wgEncodeSydhTfbsGm15510Pol2IggmusAlnRep0_neg_1_1.fa.r5k
Base	NFKB	NFKB	GM18505	wgEncodeSydhTfbsGm18505NfkbIggrabAlnRep0.fa.r5k	wgEncodeSydhTfbsGm18505NfkbIggrabAlnRep0_neg_1_1.fa.r5k
Base	Pol2	Pol2	GM18505	wgEncodeSydhTfbsGm18505Pol2IggmusAlnRep0.fa.r5k	wgEncodeSydhTfbsGm18505Pol2IggmusAlnRep0_neg_1_1.fa.r5k
Base	NFKB	NFKB	GM18526	wgEncodeSydhTfbsGm18526NfkbIggrabAlnRep0.fa.r5k	wgEncodeSydhTfbsGm18526NfkbIggrabAlnRep0_neg_1_1.fa.r5k
Base	Pol2	Pol2	GM18526	wgEncodeSydhTfbsGm18526Pol2IggmusAlnRep0.fa.r5k	wgEncodeSydhTfbsGm18526Pol2IggmusAlnRep0_neg_1_1.fa.r5k
Base	NFKB	NFKB	GM18951	wgEncodeSydhTfbsGm18951NfkbIggrabAlnRep0.fa.r5k	wgEncodeSydhTfbsGm18951NfkbIggrabAlnRep0_neg_1_1.fa.r5k
Base	Pol2	Pol2	GM18951	wgEncodeSydhTfbsGm18951Pol2IggmusAlnRep0.fa.r5k	wgEncodeSydhTfbsGm18951Pol2IggmusAlnRep0_neg_1_1.fa.r5k
Base	NFKB	NFKB	GM19099	wgEncodeSydhTfbsGm19099NfkbIggrabAlnRep0.fa.r5k	wgEncodeSydhTfbsGm19099NfkbIggrabAlnRep0_neg_1_1.fa.r5k
Base	Pol2	Pol2	GM19099	wgEncodeSydhTfbsGm19099Pol2IggmusAlnRep0.fa.r5k	wgEncodeSydhTfbsGm19099Pol2IggmusAlnRep0_neg_1_1.fa.r5k
Base	NFKB	NFKB	GM19193	wgEncodeSydhTfbsGm19193NfkbIggrabAlnRep0.fa.r5k	wgEncodeSydhTfbsGm19193NfkbIggrabAlnRep0_neg_1_1.fa.r5k
Base	Pol2	Pol2	GM19193	wgEncodeSydhTfbsGm19193Pol2IggmusAlnRep0.fa.r5k	wgEncodeSydhTfbsGm19193Pol2IggmusAlnRep0_neg_1_1.fa.r5k
TestSet3	c-Jun	c-Jun	H1-hESC	wgEncodeSydhTfbsH1hescCjunIggrabAlnRep0.fa.r5k	wgEncodeSydhTfbsH1hescCjunIggrabAlnRep0_neg_1_1.fa.r5k
Base	CtBP2	CtBP2	H1-hESC	wgEncodeSydhTfbsH1hescCtbp2UcdAlnRep0.fa.r5k	wgEncodeSydhTfbsH1hescCtbp2UcdAlnRep0_neg_1_1.fa.r5k
TestSet3	Max	Max	H1-hESC	wgEncodeSydhTfbsH1hescMaxUcdAlnRep0.fa.r5k	wgEncodeSydhTfbsH1hescMaxUcdAlnRep0_neg_1_1.fa.r5k
Base	Nrf1	Nrf1	H1-hESC	wgEncodeSydhTfbsH1hescNrf1IggrabAlnRep0.fa.r5k	wgEncodeSydhTfbsH1hescNrf1IggrabAlnRep0_neg_1_1.fa.r5k
Base	Rad21	Rad21	H1-hESC	wgEncodeSydhTfbsH1hescRad21IggrabAlnRep0.fa.r5k	wgEncodeSydhTfbsH1hescRad21IggrabAlnRep0_neg_1_1.fa.r5k
Base	RFX5	RFX5_(200-401-194)	H1-hESC	wgEncodeSydhTfbsH1hescRfx5n494IggrabAlnRep0.fa.r5k	wgEncodeSydhTfbsH1hescRfx5n494IggrabAlnRep0_neg_1_1.fa.r5k
Base	SUZ12	SUZ12	H1-hESC	wgEncodeSydhTfbsH1hescSuz12UcdAlnRep0.fa.r5k	wgEncodeSydhTfbsH1hescSuz12UcdAlnRep0_neg_1_1.fa.r5k
Base	TBP	TBP	H1-hESC	wgEncodeSydhTfbsH1hescTbpStdAlnRep0.fa.r5k	wgEncodeSydhTfbsH1hescTbpStdAlnRep0_neg_1_1.fa.r5k
Base	USF2	USF2	H1-hESC	wgEncodeSydhTfbsH1hescUsf2IggrabAlnRep0.fa.r5k	wgEncodeSydhTfbsH1hescUsf2IggrabAlnRep0_neg_1_1.fa.r5k
Base	Pol2	Pol2	HCT-116	wgEncodeSydhTfbsHct116Pol2UcdAlnRep0.fa.r5k	wgEncodeSydhTfbsHct116Pol2UcdAlnRep0_neg_1_1.fa.r5k
Base	TCF4	TCF4	HCT-116	wgEncodeSydhTfbsHct116Tcf4UcdAlnRep0.fa.r5k	wgEncodeSydhTfbsHct116Tcf4UcdAlnRep0_neg_1_1.fa.r5k
Base	ELK4	ELK4	HEK293	wgEncodeSydhTfbsHek293bElk4UcdAlnRep0.fa.r5k	wgEncodeSydhTfbsHek293bElk4UcdAlnRep0_neg_1_1.fa.r5k
Base	KAP1	KAP1	HEK293	wgEncodeSydhTfbsHek293bKap1UcdAlnRep0.fa.r5k	wgEncodeSydhTfbsHek293bKap1UcdAlnRep0_neg_1_1.fa.r5k
Base	Pol2	Pol2	HEK293	wgEncodeSydhTfbsHek293bPol2StdAlnRep0.fa.r5k	wgEncodeSydhTfbsHek293bPol2StdAlnRep0_neg_1_1.fa.r5k
Base	AP-2alpha	AP-2alpha	HeLa-S3	wgEncodeSydhTfbsHelas3Ap2alphaStdAlnRep0.fa.r5k	wgEncodeSydhTfbsHelas3Ap2alphaStdAlnRep0_neg_1_1.fa.r5k
Base	AP-2gamma	AP-2gamma	HeLa-S3	wgEncodeSydhTfbsHelas3Ap2gammaStdAlnRep0.fa.r5k	wgEncodeSydhTfbsHelas3Ap2gammaStdAlnRep0_neg_1_1.fa.r5k
Base	BAF155	BAF155	HeLa-S3	wgEncodeSydhTfbsHelas3Baf155IggmusAlnRep0.fa.r5k	wgEncodeSydhTfbsHelas3Baf155IggmusAlnRep0_neg_1_1.fa.r5k
Base	BAF170	BAF170	HeLa-S3	wgEncodeSydhTfbsHelas3Baf170IggmusAlnRep0.fa.r5k	wgEncodeSydhTfbsHelas3Baf170IggmusAlnRep0_neg_1_1.fa.r5k
Base	BRCA1	BRCA1_(A300-000A)	HeLa-S3	wgEncodeSydhTfbsHelas3Brca1cIggrabAlnRep0.fa.r5k	wgEncodeSydhTfbsHelas3Brca1cIggrabAlnRep0_neg_1_1.fa.r5k
TestSet3	CEBPB	CEBPB	HeLa-S3	wgEncodeSydhTfbsHelas3CebpbIggrabAlnRep0.fa.r5k	wgEncodeSydhTfbsHelas3CebpbIggrabAlnRep0_neg_1_1.fa.r5k
Base	c-Fos	c-Fos	HeLa-S3	wgEncodeSydhTfbsHelas3CfosStdAlnRep0.fa.r5k	wgEncodeSydhTfbsHelas3CfosStdAlnRep0_neg_1_1.fa.r5k
TestSet3	c-Jun	c-Jun	HeLa-S3	wgEncodeSydhTfbsHelas3CjunIggrabAlnRep0.fa.r5k	wgEncodeSydhTfbsHelas3CjunIggrabAlnRep0_neg_1_1.fa.r5k
Base	c-Myc	c-Myc	HeLa-S3	wgEncodeSydhTfbsHelas3CmycStdAlnRep0.fa.r5k	wgEncodeSydhTfbsHelas3CmycStdAlnRep0_neg_1_1.fa.r5k
TestSet2	E2F1	E2F1	HeLa-S3	wgEncodeSydhTfbsHelas3E2f1StdAlnRep0.fa.r5k	wgEncodeSydhTfbsHelas3E2f1StdAlnRep0_neg_1_1.fa.r5k
Base	E2F4	E2F4	HeLa-S3	wgEncodeSydhTfbsHelas3E2f4StdAlnRep0.fa.r5k	wgEncodeSydhTfbsHelas3E2f4StdAlnRep0_neg_1_1.fa.r5k
ValidSet2	E2F6	E2F6	HeLa-S3	wgEncodeSydhTfbsHelas3E2f6StdAlnRep0.fa.r5k	wgEncodeSydhTfbsHelas3E2f6StdAlnRep0_neg_1_1.fa.r5k
Base	ELK4	ELK4	HeLa-S3	wgEncodeSydhTfbsHelas3Elk4UcdAlnRep0.fa.r5k	wgEncodeSydhTfbsHelas3Elk4UcdAlnRep0_neg_1_1.fa.r5k
Base	GTF2F1	GTF2F1_(AB28179)	HeLa-S3	wgEncodeSydhTfbsHelas3Gtf2f1rapIggrabAlnRep0.fa.r5k	wgEncodeSydhTfbsHelas3Gtf2f1rapIggrabAlnRep0_neg_1_1.fa.r5k
Base	E2F1	HA-E2F1	HeLa-S3	wgEncodeSydhTfbsHelas3Hae2f1StdAlnRep0.fa.r5k	wgEncodeSydhTfbsHelas3Hae2f1StdAlnRep0_neg_1_1.fa.r5k
Base	Ini1	Ini1	HeLa-S3	wgEncodeSydhTfbsHelas3Ini1IggmusAlnRep0.fa.r5k	wgEncodeSydhTfbsHelas3Ini1IggmusAlnRep0_neg_1_1.fa.r5k
Base	IRF3	IRF3	HeLa-S3	wgEncodeSydhTfbsHelas3Irf3IggrabAlnRep0.fa.r5k	wgEncodeSydhTfbsHelas3Irf3IggrabAlnRep0_neg_1_1.fa.r5k
TestSet3	JunD	JunD	HeLa-S3	wgEncodeSydhTfbsHelas3JundIggrabAlnRep0.fa.r5k	wgEncodeSydhTfbsHelas3JundIggrabAlnRep0_neg_1_1.fa.r5k
TestSet3	Max	Max	HeLa-S3	wgEncodeSydhTfbsHelas3MaxStdAlnRep0.fa.r5k	wgEncodeSydhTfbsHelas3MaxStdAlnRep0_neg_1_1.fa.r5k
Base	Mxi1	Mxi1_(AF4185)	HeLa-S3	wgEncodeSydhTfbsHelas3Mxi1bhlhIggrabAlnRep0.fa.r5k	wgEncodeSydhTfbsHelas3Mxi1bhlhIggrabAlnRep0_neg_1_1.fa.r5k
Base	Nrf1	Nrf1	HeLa-S3	wgEncodeSydhTfbsHelas3Nrf1IggmusAlnRep0.fa.r5k	wgEncodeSydhTfbsHelas3Nrf1IggmusAlnRep0_neg_1_1.fa.r5k
ValidSet2	P300	P300	HeLa-S3	wgEncodeSydhTfbsHelas3P300n15IggrabAlnRep0.fa.r5k	wgEncodeSydhTfbsHelas3P300n15IggrabAlnRep0_neg_1_1.fa.r5k
Base	Pol2(phosphoS2)	Pol2(phosphoS2)	HeLa-S3	wgEncodeSydhTfbsHelas3Pol2s2IggrabAlnRep0.fa.r5k	wgEncodeSydhTfbsHelas3Pol2s2IggrabAlnRep0_neg_1_1.fa.r5k
Base	Pol2	Pol2	HeLa-S3	wgEncodeSydhTfbsHelas3Pol2StdAlnRep0.fa.r5k	wgEncodeSydhTfbsHelas3Pol2StdAlnRep0_neg_1_1.fa.r5k
Base	PRDM1	PRDM1_(9115)	HeLa-S3	wgEncodeSydhTfbsHelas3Prdm1vIggrabAlnRep0.fa.r5k	wgEncodeSydhTfbsHelas3Prdm1vIggrabAlnRep0_neg_1_1.fa.r5k
TestSet3	Rad21	Rad21	HeLa-S3	wgEncodeSydhTfbsHelas3Rad21IggrabAlnRep0.fa.r5k	wgEncodeSydhTfbsHelas3Rad21IggrabAlnRep0_neg_1_1.fa.r5k
Base	RFX5	RFX5_(200-401-194)	HeLa-S3	wgEncodeSydhTfbsHelas3Rfx5n494IggrabAlnRep0.fa.r5k	wgEncodeSydhTfbsHelas3Rfx5n494IggrabAlnRep0_neg_1_1.fa.r5k
Base	RPC155	RPC155	HeLa-S3	wgEncodeSydhTfbsHelas3Rpc155StdAlnRep0.fa.r5k	wgEncodeSydhTfbsHelas3Rpc155StdAlnRep0_neg_1_1.fa.r5k
Base	SMC3	SMC3_(ab9263)	HeLa-S3	wgEncodeSydhTfbsHelas3Smc3ab9263IggrabAlnRep0.fa.r5k	wgEncodeSydhTfbsHelas3Smc3ab9263IggrabAlnRep0_neg_1_1.fa.r5k
TestSet3	STAT1	STAT1	HeLa-S3	wgEncodeSydhTfbsHelas3Stat1Ifng30StdAlnRep0.fa.r5k	wgEncodeSydhTfbsHelas3Stat1Ifng30StdAlnRep0_neg_1_1.fa.r5k
ValidSet2	STAT3	STAT3	HeLa-S3	wgEncodeSydhTfbsHelas3Stat3IggrabAlnRep0.fa.r5k	wgEncodeSydhTfbsHelas3Stat3IggrabAlnRep0_neg_1_1.fa.r5k
Base	TBP	TBP	HeLa-S3	wgEncodeSydhTfbsHelas3TbpIggrabAlnRep0.fa.r5k	wgEncodeSydhTfbsHelas3TbpIggrabAlnRep0_neg_1_1.fa.r5k
Base	TFIIIC-110	TFIIIC-110	HeLa-S3	wgEncodeSydhTfbsHelas3Tf3c110StdAlnRep0.fa.r5k	wgEncodeSydhTfbsHelas3Tf3c110StdAlnRep0_neg_1_1.fa.r5k
Base	TR4	TR4	HeLa-S3	wgEncodeSydhTfbsHelas3Tr4StdAlnRep0.fa.r5k	wgEncodeSydhTfbsHelas3Tr4StdAlnRep0_neg_1_1.fa.r5k
Base	USF2	USF2	HeLa-S3	wgEncodeSydhTfbsHelas3Usf2IggmusAlnRep0.fa.r5k	wgEncodeSydhTfbsHelas3Usf2IggmusAlnRep0_neg_1_1.fa.r5k
Base	ZNF274	ZNF274	HeLa-S3	wgEncodeSydhTfbsHelas3Znf274UcdAlnRep0.fa.r5k	wgEncodeSydhTfbsHelas3Znf274UcdAlnRep0_neg_1_1.fa.r5k
Base	TR4	TR4	Hepg2	wgEncodeSydhTfbsHepg2bTr4UcdAlnRep0.fa.r5k	wgEncodeSydhTfbsHepg2bTr4UcdAlnRep0_neg_1_1.fa.r5k
TestSet2	CEBPB	CEBPB	HepG2	wgEncodeSydhTfbsHepg2CebpbForsklnStdAlnRep0.fa.r5k	wgEncodeSydhTfbsHepg2CebpbForsklnStdAlnRep0_neg_1_1.fa.r5k
Base	CEBPB	CEBPB	HepG2	wgEncodeSydhTfbsHepg2CebpbIggrabAlnRep0.fa.r5k	wgEncodeSydhTfbsHepg2CebpbIggrabAlnRep0_neg_1_1.fa.r5k
Base	CHD2	CHD2_(AB68301)	HepG2	wgEncodeSydhTfbsHepg2Chd21250IggrabAlnRep0.fa.r5k	wgEncodeSydhTfbsHepg2Chd21250IggrabAlnRep0_neg_1_1.fa.r5k
ValidSet2	c-Jun	c-Jun	HepG2	wgEncodeSydhTfbsHepg2CjunIggrabAlnRep0.fa.r5k	wgEncodeSydhTfbsHepg2CjunIggrabAlnRep0_neg_1_1.fa.r5k
Base	ERRA	ERRA	HepG2	wgEncodeSydhTfbsHepg2ErraForsklnStdAlnRep0.fa.r5k	wgEncodeSydhTfbsHepg2ErraForsklnStdAlnRep0_neg_1_1.fa.r5k
Base	HNF4A	HNF4A	HepG2	wgEncodeSydhTfbsHepg2Hnf4aForsklnStdAlnRep0.fa.r5k	wgEncodeSydhTfbsHepg2Hnf4aForsklnStdAlnRep0_neg_1_1.fa.r5k
Base	HSF1	HSF1	HepG2	wgEncodeSydhTfbsHepg2Hsf1ForsklnStdAlnRep0.fa.r5k	wgEncodeSydhTfbsHepg2Hsf1ForsklnStdAlnRep0_neg_1_1.fa.r5k
Base	JunD	JunD	HepG2	wgEncodeSydhTfbsHepg2JundIggrabAlnRep0.fa.r5k	wgEncodeSydhTfbsHepg2JundIggrabAlnRep0_neg_1_1.fa.r5k
Base	MafF	MafF_(M8194)	HepG2	wgEncodeSydhTfbsHepg2Maffm8194IggrabAlnRep0.fa.r5k	wgEncodeSydhTfbsHepg2Maffm8194IggrabAlnRep0_neg_1_1.fa.r5k
TestSet2	MafK	MafK_(ab50322)	HepG2	wgEncodeSydhTfbsHepg2Mafkab50322IggrabAlnRep0.fa.r5k	wgEncodeSydhTfbsHepg2Mafkab50322IggrabAlnRep0_neg_1_1.fa.r5k
Base	MafK	MafK_(SC-477)	HepG2	wgEncodeSydhTfbsHepg2Mafksc477IggrabAlnRep0.fa.r5k	wgEncodeSydhTfbsHepg2Mafksc477IggrabAlnRep0_neg_1_1.fa.r5k
Base	Nrf1	Nrf1	HepG2	wgEncodeSydhTfbsHepg2Nrf1IggrabAlnRep0.fa.r5k	wgEncodeSydhTfbsHepg2Nrf1IggrabAlnRep0_neg_1_1.fa.r5k
Base	Pol2	Pol2	HepG2	wgEncodeSydhTfbsHepg2Pol2ForsklnStdAlnRep0.fa.r5k	wgEncodeSydhTfbsHepg2Pol2ForsklnStdAlnRep0_neg_1_1.fa.r5k
Base	Pol2	Pol2	HepG2	wgEncodeSydhTfbsHepg2Pol2IggrabAlnRep0.fa.r5k	wgEncodeSydhTfbsHepg2Pol2IggrabAlnRep0_neg_1_1.fa.r5k
Base	Pol2	Pol2	HepG2	wgEncodeSydhTfbsHepg2Pol2PravastStdAlnRep0.fa.r5k	wgEncodeSydhTfbsHepg2Pol2PravastStdAlnRep0_neg_1_1.fa.r5k
Base	Rad21	Rad21	HepG2	wgEncodeSydhTfbsHepg2Rad21IggrabAlnRep0.fa.r5k	wgEncodeSydhTfbsHepg2Rad21IggrabAlnRep0_neg_1_1.fa.r5k
Base	RFX5	RFX5_(200-401-194)	HepG2	wgEncodeSydhTfbsHepg2Rfx5n494IggrabAlnRep0.fa.r5k	wgEncodeSydhTfbsHepg2Rfx5n494IggrabAlnRep0_neg_1_1.fa.r5k
Base	SREBP1	SREBP1	HepG2	wgEncodeSydhTfbsHepg2Srebp1InslnStdAlnRep0.fa.r5k	wgEncodeSydhTfbsHepg2Srebp1InslnStdAlnRep0_neg_1_1.fa.r5k
Base	TBP	TBP	HepG2	wgEncodeSydhTfbsHepg2TbpIggrabAlnRep0.fa.r5k	wgEncodeSydhTfbsHepg2TbpIggrabAlnRep0_neg_1_1.fa.r5k
Base	TCF4	TCF4	HepG2	wgEncodeSydhTfbsHepg2Tcf4UcdAlnRep0.fa.r5k	wgEncodeSydhTfbsHepg2Tcf4UcdAlnRep0_neg_1_1.fa.r5k
Base	USF2	USF2	HepG2	wgEncodeSydhTfbsHepg2Usf2IggrabAlnRep0.fa.r5k	wgEncodeSydhTfbsHepg2Usf2IggrabAlnRep0_neg_1_1.fa.r5k
Base	c-Fos	c-Fos	HUVEC	wgEncodeSydhTfbsHuvecCfosUcdAlnRep0.fa.r5k	wgEncodeSydhTfbsHuvecCfosUcdAlnRep0_neg_1_1.fa.r5k
ValidSet2	c-Jun	c-Jun	HUVEC	wgEncodeSydhTfbsHuvecCjunStdAlnRep0.fa.r5k	wgEncodeSydhTfbsHuvecCjunStdAlnRep0_neg_1_1.fa.r5k
Base	GATA-2	GATA-2	HUVEC	wgEncodeSydhTfbsHuvecGata2UcdAlnRep0.fa.r5k	wgEncodeSydhTfbsHuvecGata2UcdAlnRep0_neg_1_1.fa.r5k
TestSet3	Max	Max	HUVEC	wgEncodeSydhTfbsHuvecMaxStdAlnRep0.fa.r5k	wgEncodeSydhTfbsHuvecMaxStdAlnRep0_neg_1_1.fa.r5k
Base	Pol2	Pol2	HUVEC	wgEncodeSydhTfbsHuvecPol2StdAlnRep0.fa.r5k	wgEncodeSydhTfbsHuvecPol2StdAlnRep0_neg_1_1.fa.r5k
Base	ATF3	ATF3	K562	wgEncodeSydhTfbsK562Atf3StdAlnRep0.fa.r5k	wgEncodeSydhTfbsK562Atf3StdAlnRep0_neg_1_1.fa.r5k
Base	E2F4	E2F4	K562	wgEncodeSydhTfbsK562bE2f4UcdAlnRep0.fa.r5k	wgEncodeSydhTfbsK562bE2f4UcdAlnRep0_neg_1_1.fa.r5k
Base	E2F6	E2F6	K562	wgEncodeSydhTfbsK562bE2f6UcdAlnRep0.fa.r5k	wgEncodeSydhTfbsK562bE2f6UcdAlnRep0_neg_1_1.fa.r5k
Base	GATA-1	GATA-1	K562	wgEncodeSydhTfbsK562bGata1UcdAlnRep0.fa.r5k	wgEncodeSydhTfbsK562bGata1UcdAlnRep0_neg_1_1.fa.r5k
Base	GATA-2	GATA-2	K562	wgEncodeSydhTfbsK562bGata2UcdAlnRep0.fa.r5k	wgEncodeSydhTfbsK562bGata2UcdAlnRep0_neg_1_1.fa.r5k
Base	KAP1	KAP1	K562	wgEncodeSydhTfbsK562bKap1UcdAlnRep0.fa.r5k	wgEncodeSydhTfbsK562bKap1UcdAlnRep0_neg_1_1.fa.r5k
Base	BRF2	BRF2	K562	wgEncodeSydhTfbsK562Brf2StdAlnRep0.fa.r5k	wgEncodeSydhTfbsK562Brf2StdAlnRep0_neg_1_1.fa.r5k
Base	Brg1	Brg1	K562	wgEncodeSydhTfbsK562Brg1IggmusAlnRep0.fa.r5k	wgEncodeSydhTfbsK562Brg1IggmusAlnRep0_neg_1_1.fa.r5k
TestSet2	SETDB1	SETDB1	K562	wgEncodeSydhTfbsK562bSetdb1MnasedUcdAlnRep0.fa.r5k	wgEncodeSydhTfbsK562bSetdb1MnasedUcdAlnRep0_neg_1_1.fa.r5k
Base	SETDB1	SETDB1	K562	wgEncodeSydhTfbsK562bSetdb1UcdAlnRep0.fa.r5k	wgEncodeSydhTfbsK562bSetdb1UcdAlnRep0_neg_1_1.fa.r5k
Base	TR4	TR4	K562	wgEncodeSydhTfbsK562bTr4UcdAlnRep0.fa.r5k	wgEncodeSydhTfbsK562bTr4UcdAlnRep0_neg_1_1.fa.r5k
Base	YY1	YY1	K562	wgEncodeSydhTfbsK562bYy1UcdAlnRep0.fa.r5k	wgEncodeSydhTfbsK562bYy1UcdAlnRep0_neg_1_1.fa.r5k
Base	Znf263	Znf263	K562	wgEncodeSydhTfbsK562bZnf263UcdAlnRep0.fa.r5k	wgEncodeSydhTfbsK562bZnf263UcdAlnRep0_neg_1_1.fa.r5k
Base	CCNT2	CCNT2	K562	wgEncodeSydhTfbsK562Ccnt2StdAlnRep0.fa.r5k	wgEncodeSydhTfbsK562Ccnt2StdAlnRep0_neg_1_1.fa.r5k
ValidSet2	CEBPB	CEBPB	K562	wgEncodeSydhTfbsK562CebpbIggrabAlnRep0.fa.r5k	wgEncodeSydhTfbsK562CebpbIggrabAlnRep0_neg_1_1.fa.r5k
Base	c-Fos	c-Fos	K562	wgEncodeSydhTfbsK562CfosStdAlnRep0.fa.r5k	wgEncodeSydhTfbsK562CfosStdAlnRep0_neg_1_1.fa.r5k
Base	CHD2	CHD2_(AB68301)	K562	wgEncodeSydhTfbsK562Chd21250IggrabAlnRep0.fa.r5k	wgEncodeSydhTfbsK562Chd21250IggrabAlnRep0_neg_1_1.fa.r5k
TestSet2	c-Jun	c-Jun	K562	wgEncodeSydhTfbsK562CjunIfna6hStdAlnRep0.fa.r5k	wgEncodeSydhTfbsK562CjunIfna6hStdAlnRep0_neg_1_1.fa.r5k
Base	c-Jun	c-Jun	K562	wgEncodeSydhTfbsK562CjunIfng30StdAlnRep0.fa.r5k	wgEncodeSydhTfbsK562CjunIfng30StdAlnRep0_neg_1_1.fa.r5k
Base	c-Jun	c-Jun	K562	wgEncodeSydhTfbsK562CjunIfng6hStdAlnRep0.fa.r5k	wgEncodeSydhTfbsK562CjunIfng6hStdAlnRep0_neg_1_1.fa.r5k
Base	c-Jun	c-Jun	K562	wgEncodeSydhTfbsK562CjunStdAlnRep0.fa.r5k	wgEncodeSydhTfbsK562CjunStdAlnRep0_neg_1_1.fa.r5k
Base	c-Myc	c-Myc	K562	wgEncodeSydhTfbsK562CmycIfna30StdAlnRep0.fa.r5k	wgEncodeSydhTfbsK562CmycIfna30StdAlnRep0_neg_1_1.fa.r5k
Base	c-Myc	c-Myc	K562	wgEncodeSydhTfbsK562CmycIfna6hStdAlnRep0.fa.r5k	wgEncodeSydhTfbsK562CmycIfna6hStdAlnRep0_neg_1_1.fa.r5k
Base	c-Myc	c-Myc	K562	wgEncodeSydhTfbsK562CmycIfng30StdAlnRep0.fa.r5k	wgEncodeSydhTfbsK562CmycIfng30StdAlnRep0_neg_1_1.fa.r5k
Base	c-Myc	c-Myc	K562	wgEncodeSydhTfbsK562CmycIfng6hStdAlnRep0.fa.r5k	wgEncodeSydhTfbsK562CmycIfng6hStdAlnRep0_neg_1_1.fa.r5k
Base	c-Myc	c-Myc	K562	wgEncodeSydhTfbsK562CmycStdAlnRep0.fa.r5k	wgEncodeSydhTfbsK562CmycStdAlnRep0_neg_1_1.fa.r5k
TestSet2	GTF2B	GTF2B	K562	wgEncodeSydhTfbsK562Gtf2bStdAlnRep0.fa.r5k	wgEncodeSydhTfbsK562Gtf2bStdAlnRep0_neg_1_1.fa.r5k
Base	GTF2B	GTF2B	K562	wgEncodeSydhTfbsK562Gtf2f1rapIggrabAlnRep0.fa.r5k	wgEncodeSydhTfbsK562Gtf2f1rapIggrabAlnRep0_neg_1_1.fa.r5k
Base	HMGN3	HMGN3	K562	wgEncodeSydhTfbsK562Hmgn3StdAlnRep0.fa.r5k	wgEncodeSydhTfbsK562Hmgn3StdAlnRep0_neg_1_1.fa.r5k
Base	Ini1	Ini1	K562	wgEncodeSydhTfbsK562Ini1IggmusAlnRep0.fa.r5k	wgEncodeSydhTfbsK562Ini1IggmusAlnRep0_neg_1_1.fa.r5k
TestSet2	IRF1	IRF1	K562	wgEncodeSydhTfbsK562Irf1Ifna30StdAlnRep0.fa.r5k	wgEncodeSydhTfbsK562Irf1Ifna30StdAlnRep0_neg_1_1.fa.r5k
Base	IRF1	IRF1	K562	wgEncodeSydhTfbsK562Irf1Ifng6hStdAlnRep0.fa.r5k	wgEncodeSydhTfbsK562Irf1Ifng6hStdAlnRep0_neg_1_1.fa.r5k
TestSet2	JunD	JunD	K562	wgEncodeSydhTfbsK562JundStdAlnRep0.fa.r5k	wgEncodeSydhTfbsK562JundStdAlnRep0_neg_1_1.fa.r5k
TestSet3	MafK	MafK_(ab50322)	K562	wgEncodeSydhTfbsK562Mafkab50322IggrabAlnRep0.fa.r5k	wgEncodeSydhTfbsK562Mafkab50322IggrabAlnRep0_neg_1_1.fa.r5k
Base	Max	Max	K562	wgEncodeSydhTfbsK562MaxStdAlnRep0.fa.r5k	wgEncodeSydhTfbsK562MaxStdAlnRep0_neg_1_1.fa.r5k
Base	Mxi1	Mxi1_(AF4185)	K562	wgEncodeSydhTfbsK562Mxi1bhlhIggrabAlnRep0.fa.r5k	wgEncodeSydhTfbsK562Mxi1bhlhIggrabAlnRep0_neg_1_1.fa.r5k
Base	NF-E2	NF-E2	K562	wgEncodeSydhTfbsK562Nfe2StdAlnRep0.fa.r5k	wgEncodeSydhTfbsK562Nfe2StdAlnRep0_neg_1_1.fa.r5k
Base	NF-YA	NF-YA	K562	wgEncodeSydhTfbsK562NfyaStdAlnRep0.fa.r5k	wgEncodeSydhTfbsK562NfyaStdAlnRep0_neg_1_1.fa.r5k
Base	NF-YB	NF-YB	K562	wgEncodeSydhTfbsK562NfybStdAlnRep0.fa.r5k	wgEncodeSydhTfbsK562NfybStdAlnRep0_neg_1_1.fa.r5k
Base	Nrf1	Nrf1	K562	wgEncodeSydhTfbsK562Nrf1IggrabAlnRep0.fa.r5k	wgEncodeSydhTfbsK562Nrf1IggrabAlnRep0_neg_1_1.fa.r5k
Base	p300	p300	K562	wgEncodeSydhTfbsK562P300f4IggrabAlnRep0.fa.r5k	wgEncodeSydhTfbsK562P300f4IggrabAlnRep0_neg_1_1.fa.r5k
Base	Pol2	Pol2	K562	wgEncodeSydhTfbsK562Pol2Ifna30StdAlnRep0.fa.r5k	wgEncodeSydhTfbsK562Pol2Ifna30StdAlnRep0_neg_1_1.fa.r5k
Base	Pol2	Pol2	K562	wgEncodeSydhTfbsK562Pol2Ifna6hStdAlnRep0.fa.r5k	wgEncodeSydhTfbsK562Pol2Ifna6hStdAlnRep0_neg_1_1.fa.r5k
Base	Pol2	Pol2	K562	wgEncodeSydhTfbsK562Pol2Ifng30StdAlnRep0.fa.r5k	wgEncodeSydhTfbsK562Pol2Ifng30StdAlnRep0_neg_1_1.fa.r5k
Base	Pol2	Pol2	K562	wgEncodeSydhTfbsK562Pol2Ifng6hStdAlnRep0.fa.r5k	wgEncodeSydhTfbsK562Pol2Ifng6hStdAlnRep0_neg_1_1.fa.r5k
Base	Pol2	Pol2	K562	wgEncodeSydhTfbsK562Pol2IggmusAlnRep0.fa.r5k	wgEncodeSydhTfbsK562Pol2IggmusAlnRep0_neg_1_1.fa.r5k
Base	Pol2	Pol2	K562	wgEncodeSydhTfbsK562Pol2StdAlnRep0.fa.r5k	wgEncodeSydhTfbsK562Pol2StdAlnRep0_neg_1_1.fa.r5k
Base	Rad21	Rad21	K562	wgEncodeSydhTfbsK562Rad21StdAlnRep0.fa.r5k	wgEncodeSydhTfbsK562Rad21StdAlnRep0_neg_1_1.fa.r5k
Base	RPC155	RPC155	K562	wgEncodeSydhTfbsK562Rpc155StdAlnRep0.fa.r5k	wgEncodeSydhTfbsK562Rpc155StdAlnRep0_neg_1_1.fa.r5k
Base	SIRT6	SIRT6	K562	wgEncodeSydhTfbsK562Sirt6StdAlnRep0.fa.r5k	wgEncodeSydhTfbsK562Sirt6StdAlnRep0_neg_1_1.fa.r5k
Base	SMC3	SMC3_(ab9263)	K562	wgEncodeSydhTfbsK562Smc3ab9263IggrabAlnRep0.fa.r5k	wgEncodeSydhTfbsK562Smc3ab9263IggrabAlnRep0_neg_1_1.fa.r5k
TestSet2	STAT1	STAT1	K562	wgEncodeSydhTfbsK562Stat1Ifna30StdAlnRep0.fa.r5k	wgEncodeSydhTfbsK562Stat1Ifna30StdAlnRep0_neg_1_1.fa.r5k
Base	STAT1	STAT1	K562	wgEncodeSydhTfbsK562Stat1Ifna6hStdAlnRep0.fa.r5k	wgEncodeSydhTfbsK562Stat1Ifna6hStdAlnRep0_neg_1_1.fa.r5k
Base	STAT1	STAT1	K562	wgEncodeSydhTfbsK562Stat1Ifng30StdAlnRep0.fa.r5k	wgEncodeSydhTfbsK562Stat1Ifng30StdAlnRep0_neg_1_1.fa.r5k
Base	STAT1	STAT1	K562	wgEncodeSydhTfbsK562Stat1Ifng6hStdAlnRep0.fa.r5k	wgEncodeSydhTfbsK562Stat1Ifng6hStdAlnRep0_neg_1_1.fa.r5k
TestSet2	STAT2	STAT2	K562	wgEncodeSydhTfbsK562Stat2Ifna30StdAlnRep0.fa.r5k	wgEncodeSydhTfbsK562Stat2Ifna30StdAlnRep0_neg_1_1.fa.r5k
Base	STAT2	STAT2	K562	wgEncodeSydhTfbsK562Stat2Ifna6hStdAlnRep0.fa.r5k	wgEncodeSydhTfbsK562Stat2Ifna6hStdAlnRep0_neg_1_1.fa.r5k
Base	TAL1	TAL1_(SC-12984)	K562	wgEncodeSydhTfbsK562Tal1sc12984IggmusAlnRep0.fa.r5k	wgEncodeSydhTfbsK562Tal1sc12984IggmusAlnRep0_neg_1_1.fa.r5k
Base	TBP	TBP	K562	wgEncodeSydhTfbsK562TbpIggmusAlnRep0.fa.r5k	wgEncodeSydhTfbsK562TbpIggmusAlnRep0_neg_1_1.fa.r5k
Base	TFIIIC-110	TFIIIC-110	K562	wgEncodeSydhTfbsK562Tf3c110StdAlnRep0.fa.r5k	wgEncodeSydhTfbsK562Tf3c110StdAlnRep0_neg_1_1.fa.r5k
Base	USF2	USF2	K562	wgEncodeSydhTfbsK562Usf2StdAlnRep0.fa.r5k	wgEncodeSydhTfbsK562Usf2StdAlnRep0_neg_1_1.fa.r5k
TestSet2	Pol2	Pol2	MCF10A-Er-Src	wgEncodeSydhTfbsMcf10aesPol2Etoh01StdAlnRep0.fa.r5k	wgEncodeSydhTfbsMcf10aesPol2Etoh01StdAlnRep0_neg_1_1.fa.r5k
Base	Pol2	Pol2	MCF10A-Er-Src	wgEncodeSydhTfbsMcf10aesPol2TamStdAlnRep0.fa.r5k	wgEncodeSydhTfbsMcf10aesPol2TamStdAlnRep0_neg_1_1.fa.r5k
TestSet2	STAT3	STAT3	MCF10A-Er-Src	wgEncodeSydhTfbsMcf10aesStat3Etoh01bStdAlnRep0.fa.r5k	wgEncodeSydhTfbsMcf10aesStat3Etoh01bStdAlnRep0_neg_1_1.fa.r5k
Base	STAT3	STAT3	MCF10A-Er-Src	wgEncodeSydhTfbsMcf10aesStat3Etoh01cStdAlnRep0.fa.r5k	wgEncodeSydhTfbsMcf10aesStat3Etoh01cStdAlnRep0_neg_1_1.fa.r5k
Base	STAT3	STAT3	MCF10A-Er-Src	wgEncodeSydhTfbsMcf10aesStat3Etoh01StdAlnRep0.fa.r5k	wgEncodeSydhTfbsMcf10aesStat3Etoh01StdAlnRep0_neg_1_1.fa.r5k
Base	STAT3	STAT3	MCF10A-Er-Src	wgEncodeSydhTfbsMcf10aesStat3TamStdAlnRep0.fa.r5k	wgEncodeSydhTfbsMcf10aesStat3TamStdAlnRep0_neg_1_1.fa.r5k
TestSet3	E2F1	HA-E2F1	MCF-7	wgEncodeSydhTfbsMcf7Hae2f1UcdAlnRep0.fa.r5k	wgEncodeSydhTfbsMcf7Hae2f1UcdAlnRep0_neg_1_1.fa.r5k
Base	c-Myc	c-Myc	NB4	wgEncodeSydhTfbsNb4CmycStdAlnRep0.fa.r5k	wgEncodeSydhTfbsNb4CmycStdAlnRep0_neg_1_1.fa.r5k
Base	Max	Max	NB4	wgEncodeSydhTfbsNb4MaxStdAlnRep0.fa.r5k	wgEncodeSydhTfbsNb4MaxStdAlnRep0_neg_1_1.fa.r5k
Base	Pol2	Pol2	NB4	wgEncodeSydhTfbsNb4Pol2StdAlnRep0.fa.r5k	wgEncodeSydhTfbsNb4Pol2StdAlnRep0_neg_1_1.fa.r5k
Base	SUZ12	SUZ12	NT2-D1	wgEncodeSydhTfbsNt2d1Suz12UcdAlnRep0.fa.r5k	wgEncodeSydhTfbsNt2d1Suz12UcdAlnRep0_neg_1_1.fa.r5k
Base	YY1	YY1	NT2-D1	wgEncodeSydhTfbsNt2d1Yy1UcdAlnRep0.fa.r5k	wgEncodeSydhTfbsNt2d1Yy1UcdAlnRep0_neg_1_1.fa.r5k
Base	ZNF274	ZNF274	NT2-D1	wgEncodeSydhTfbsNt2d1Znf274UcdAlnRep0.fa.r5k	wgEncodeSydhTfbsNt2d1Znf274UcdAlnRep0_neg_1_1.fa.r5k
Base	GATA1	GATA-1	PBDE	wgEncodeSydhTfbsPbdeGata1UcdAlnRep0.fa.r5k	wgEncodeSydhTfbsPbdeGata1UcdAlnRep0_neg_1_1.fa.r5k
Base	Pol2	Pol2	PBDE	wgEncodeSydhTfbsPbdePol2UcdAlnRep0.fa.r5k	wgEncodeSydhTfbsPbdePol2UcdAlnRep0_neg_1_1.fa.r5k
Base	Pol2	Pol2	Raji	wgEncodeSydhTfbsRajiPol2UcdAlnRep0.fa.r5k	wgEncodeSydhTfbsRajiPol2UcdAlnRep0_neg_1_1.fa.r5k
Base	GATA2	GATA-2	SH-SY5Y	wgEncodeSydhTfbsShsy5yGata2UcdAlnRep0.fa.r5k	wgEncodeSydhTfbsShsy5yGata2UcdAlnRep0_neg_1_1.fa.r5k
Base	ZNF263	ZNF263	HEK293-T-REx	wgEncodeSydhTfbsTrexhek293Znf263UcdAlnRep0.fa.r5k	wgEncodeSydhTfbsTrexhek293Znf263UcdAlnRep0_neg_1_1.fa.r5k
Base	KAP1	KAP1	U2OS	wgEncodeSydhTfbsU2osKap1UcdAlnRep0.fa.r5k	wgEncodeSydhTfbsU2osKap1UcdAlnRep0_neg_1_1.fa.r5k
Base	SETDB1	SETDB1	U2OS	wgEncodeSydhTfbsU2osSetdb1UcdAlnRep0.fa.r5k	wgEncodeSydhTfbsU2osSetdb1UcdAlnRep0_neg_1_1.fa.r5k
Base	FOS	eGFP-FOS	K562	wgEncodeUchicagoTfbsK562EfosControlAlnRep0.fa.r5k	wgEncodeUchicagoTfbsK562EfosControlAlnRep0_neg_1_1.fa.r5k
Base	GATA2	eGFP-GATA2	K562	wgEncodeUchicagoTfbsK562Egata2ControlAlnRep0.fa.r5k	wgEncodeUchicagoTfbsK562Egata2ControlAlnRep0_neg_1_1.fa.r5k
Base	JunB	eGFP-JunB	K562	wgEncodeUchicagoTfbsK562EjunbControlAlnRep0.fa.r5k	wgEncodeUchicagoTfbsK562EjunbControlAlnRep0_neg_1_1.fa.r5k
Base	JunD	eGFP-JunD	K562	wgEncodeUchicagoTfbsK562EjundControlAlnRep0.fa.r5k	wgEncodeUchicagoTfbsK562EjundControlAlnRep0_neg_1_1.fa.r5k
Base	CTCF	CTCF	AG04449	wgEncodeUwTfbsAg04449CtcfStdAlnRep0.fa.r5k	wgEncodeUwTfbsAg04449CtcfStdAlnRep0_neg_1_1.fa.r5k
Base	CTCF	CTCF	AG04450	wgEncodeUwTfbsAg04450CtcfStdAlnRep1.fa.r5k	wgEncodeUwTfbsAg04450CtcfStdAlnRep1_neg_1_1.fa.r5k
Base	CTCF	CTCF	AG09309	wgEncodeUwTfbsAg09309CtcfStdAlnRep0.fa.r5k	wgEncodeUwTfbsAg09309CtcfStdAlnRep0_neg_1_1.fa.r5k
Base	CTCF	CTCF	AG09319	wgEncodeUwTfbsAg09319CtcfStdAlnRep0.fa.r5k	wgEncodeUwTfbsAg09319CtcfStdAlnRep0_neg_1_1.fa.r5k
Base	CTCF	CTCF	AG10803	wgEncodeUwTfbsAg10803CtcfStdAlnRep0.fa.r5k	wgEncodeUwTfbsAg10803CtcfStdAlnRep0_neg_1_1.fa.r5k
Base	CTCF	CTCF	AoAF	wgEncodeUwTfbsAoafCtcfStdAlnRep0.fa.r5k	wgEncodeUwTfbsAoafCtcfStdAlnRep0_neg_1_1.fa.r5k
Base	CTCF	CTCF	BJ	wgEncodeUwTfbsBjCtcfStdAlnRep0.fa.r5k	wgEncodeUwTfbsBjCtcfStdAlnRep0_neg_1_1.fa.r5k
Base	CTCF	CTCF	Caco-2	wgEncodeUwTfbsCaco2CtcfStdAlnRep0.fa.r5k	wgEncodeUwTfbsCaco2CtcfStdAlnRep0_neg_1_1.fa.r5k
Base	CTCF	CTCF	GM06990	wgEncodeUwTfbsGm06990CtcfStdAlnRep0.fa.r5k	wgEncodeUwTfbsGm06990CtcfStdAlnRep0_neg_1_1.fa.r5k
Base	CTCF	CTCF	GM12801	wgEncodeUwTfbsGm12801CtcfStdAlnRep1.fa.r5k	wgEncodeUwTfbsGm12801CtcfStdAlnRep1_neg_1_1.fa.r5k
Base	CTCF	CTCF	GM12864	wgEncodeUwTfbsGm12864CtcfStdAlnRep0.fa.r5k	wgEncodeUwTfbsGm12864CtcfStdAlnRep0_neg_1_1.fa.r5k
Base	CTCF	CTCF	GM12865	wgEncodeUwTfbsGm12865CtcfStdAlnRep0.fa.r5k	wgEncodeUwTfbsGm12865CtcfStdAlnRep0_neg_1_1.fa.r5k
Base	CTCF	CTCF	GM12872	wgEncodeUwTfbsGm12872CtcfStdAlnRep0.fa.r5k	wgEncodeUwTfbsGm12872CtcfStdAlnRep0_neg_1_1.fa.r5k
Base	CTCF	CTCF	GM12873	wgEncodeUwTfbsGm12873CtcfStdAlnRep0.fa.r5k	wgEncodeUwTfbsGm12873CtcfStdAlnRep0_neg_1_1.fa.r5k
Base	CTCF	CTCF	GM12874	wgEncodeUwTfbsGm12874CtcfStdAlnRep0.fa.r5k	wgEncodeUwTfbsGm12874CtcfStdAlnRep0_neg_1_1.fa.r5k
Base	CTCF	CTCF	GM12875	wgEncodeUwTfbsGm12875CtcfStdAlnRep0.fa.r5k	wgEncodeUwTfbsGm12875CtcfStdAlnRep0_neg_1_1.fa.r5k
Base	CTCF	CTCF	GM12878	wgEncodeUwTfbsGm12878CtcfStdAlnRep0.fa.r5k	wgEncodeUwTfbsGm12878CtcfStdAlnRep0_neg_1_1.fa.r5k
Base	CTCF	CTCF	HA-sp	wgEncodeUwTfbsHaspCtcfStdAlnRep1.fa.r5k	wgEncodeUwTfbsHaspCtcfStdAlnRep1_neg_1_1.fa.r5k
Base	CTCF	CTCF	HBMEC	wgEncodeUwTfbsHbmecCtcfStdAlnRep0.fa.r5k	wgEncodeUwTfbsHbmecCtcfStdAlnRep0_neg_1_1.fa.r5k
Base	CTCF	CTCF	HCFaa	wgEncodeUwTfbsHcfaaCtcfStdAlnRep1.fa.r5k	wgEncodeUwTfbsHcfaaCtcfStdAlnRep1_neg_1_1.fa.r5k
Base	CTCF	CTCF	HCPEpiC	wgEncodeUwTfbsHcpeCtcfStdAlnRep0.fa.r5k	wgEncodeUwTfbsHcpeCtcfStdAlnRep0_neg_1_1.fa.r5k
Base	CTCF	CTCF	HEEpiC	wgEncodeUwTfbsHeeCtcfStdAlnRep0.fa.r5k	wgEncodeUwTfbsHeeCtcfStdAlnRep0_neg_1_1.fa.r5k
Base	CTCF	CTCF	HEK293	wgEncodeUwTfbsHek293CtcfStdAlnRep0.fa.r5k	wgEncodeUwTfbsHek293CtcfStdAlnRep0_neg_1_1.fa.r5k
Base	CTCF	CTCF	HeLa-S3	wgEncodeUwTfbsHelas3CtcfStdAlnRep0.fa.r5k	wgEncodeUwTfbsHelas3CtcfStdAlnRep0_neg_1_1.fa.r5k
Base	CTCF	CTCF	HepG2	wgEncodeUwTfbsHepg2CtcfStdAlnRep0.fa.r5k	wgEncodeUwTfbsHepg2CtcfStdAlnRep0_neg_1_1.fa.r5k
Base	CTCF	CTCF	HL-60	wgEncodeUwTfbsHl60CtcfStdAlnRep1.fa.r5k	wgEncodeUwTfbsHl60CtcfStdAlnRep1_neg_1_1.fa.r5k
Base	CTCF	CTCF	HMEC	wgEncodeUwTfbsHmecCtcfStdAlnRep1.fa.r5k	wgEncodeUwTfbsHmecCtcfStdAlnRep1_neg_1_1.fa.r5k
Base	CTCF	CTCF	HMF	wgEncodeUwTfbsHmfCtcfStdAlnRep0.fa.r5k	wgEncodeUwTfbsHmfCtcfStdAlnRep0_neg_1_1.fa.r5k
Base	CTCF	CTCF	HPAF	wgEncodeUwTfbsHpafCtcfStdAlnRep0.fa.r5k	wgEncodeUwTfbsHpafCtcfStdAlnRep0_neg_1_1.fa.r5k
Base	CTCF	CTCF	HPF	wgEncodeUwTfbsHpfCtcfStdAlnRep0.fa.r5k	wgEncodeUwTfbsHpfCtcfStdAlnRep0_neg_1_1.fa.r5k
Base	CTCF	CTCF	HRE	wgEncodeUwTfbsHreCtcfStdAlnRep0.fa.r5k	wgEncodeUwTfbsHreCtcfStdAlnRep0_neg_1_1.fa.r5k
Base	CTCF	CTCF	HRPEpiC	wgEncodeUwTfbsHrpeCtcfStdAlnRep1.fa.r5k	wgEncodeUwTfbsHrpeCtcfStdAlnRep1_neg_1_1.fa.r5k
Base	CTCF	CTCF	HUVEC	wgEncodeUwTfbsHuvecCtcfStdAlnRep0.fa.r5k	wgEncodeUwTfbsHuvecCtcfStdAlnRep0_neg_1_1.fa.r5k
Base	CTCF	CTCF	K562	wgEncodeUwTfbsK562CtcfStdAlnRep0.fa.r5k	wgEncodeUwTfbsK562CtcfStdAlnRep0_neg_1_1.fa.r5k
Base	CTCF	CTCF	NHEK	wgEncodeUwTfbsNhekCtcfStdAlnRep0.fa.r5k	wgEncodeUwTfbsNhekCtcfStdAlnRep0_neg_1_1.fa.r5k
Base	CTCF	CTCF	SAEC	wgEncodeUwTfbsSaecCtcfStdAlnRep0.fa.r5k	wgEncodeUwTfbsSaecCtcfStdAlnRep0_neg_1_1.fa.r5k
Base	CTCF	CTCF	SK-N-SH_RA	wgEncodeUwTfbsSknshraCtcfStdAlnRep0.fa.r5k	wgEncodeUwTfbsSknshraCtcfStdAlnRep0_neg_1_1.fa.r5k
Base	CTCF	CTCF	WERI-Rb-1	wgEncodeUwTfbsWerirb1CtcfStdAlnRep0.fa.r5k	wgEncodeUwTfbsWerirb1CtcfStdAlnRep0_neg_1_1.fa.r5k
