# Supplementary material for: Imputation for transcription factor binding predictions based on deep learning
Source: PLoS Comput Biol. 2017 Feb 24;13(2):e1005403. doi: 10.1371/journal.pcbi.1005403 (PMC5345877; doi:10.1371/journal.pcbi.1005403)
Supplement: S3 Table — (TXT) [file pcbi.1005403.s003.txt]

TF	Antibody	Cell	JASPARmotifID	BAM
1	ATF3	ATF3	A549	1036	../BAM_data/wgEncodeUwDgfA549Aln.bam
2	ATF3	ATF3	GM12878	1036	../BAM_data/wgEncodeUwDnaseGm12878Aln.bam
3	ATF3	ATF3	H1-hESC	1036	../BAM_data/wgEncodeOpenChromDnaseH1hescAln.bam
4	ATF3	ATF3	HepG2	1036	../BAM_data/wgEncodeUwDgfHepg2Aln.bam
5	BHLHE40	BHLHE40	A549	297	../BAM_data/wgEncodeUwDgfA549Aln.bam
6	BHLHE40	BHLHE40_(NB100-1800)	GM12878	297	../BAM_data/wgEncodeUwDnaseGm12878Aln.bam
7	BHLHE40	BHLHE40_(NB100-1800)	K562	297	../BAM_data/wgEncodeUwDgfK562Aln.bam
8	CEBPB	CEBPB	H1-hESC	862	../BAM_data/wgEncodeOpenChromDnaseH1hescAln.bam
9	CEBPB	CEBPB	HeLa-S3	862	../BAM_data/wgEncodeUwDnaseHelas3Aln.bam
10	CEBPB	CEBPB_(SC-150)	GM12878	862	../BAM_data/wgEncodeUwDnaseGm12878Aln.bam
11	c-Fos	c-Fos	HeLa-S3	718	../BAM_data/wgEncodeUwDnaseHelas3Aln.bam
12	c-Fos	c-Fos	HUVEC	718	../BAM_data/wgEncodeUwDgfHuvecAln.bam
13	c-Fos	c-Fos	K562	718	../BAM_data/wgEncodeUwDgfK562Aln.bam
14	CHD1	CHD1_(A301-218A)	GM12878	729	../BAM_data/wgEncodeUwDnaseGm12878Aln.bam
15	CHD1	CHD1_(A301-218A)	K562	729	../BAM_data/wgEncodeUwDgfK562Aln.bam
16	c-Jun	c-Jun	H1-hESC	1036	../BAM_data/wgEncodeOpenChromDnaseH1hescAln.bam
17	c-Jun	c-Jun	HeLa-S3	1036	../BAM_data/wgEncodeUwDnaseHelas3Aln.bam
18	c-Jun	c-Jun	HUVEC	1036	../BAM_data/wgEncodeUwDgfHuvecAln.bam
19	c-Myc	c-Myc	HepG2	373	../BAM_data/wgEncodeUwDgfHepg2Aln.bam
20	c-Myc	c-Myc	HUVEC	373	../BAM_data/wgEncodeUwDgfHuvecAln.bam
21	COREST	COREST_(sc-30189)	HeLa-S3	151	../BAM_data/wgEncodeUwDnaseHelas3Aln.bam
22	COREST	COREST_(sc-30189)	HepG2	151	../BAM_data/wgEncodeUwDgfHepg2Aln.bam
23	CTCF	CTCF	GM12892	139	../BAM_data/wgEncodeOpenChromDnaseGm12892Aln.bam
24	CTCF	CTCF_(SC-5916)	ECC-1	139	../BAM_data/wgEncodeOpenChromDnaseEcc1Est10nm30mAln.bam
25	CTCF	CTCF_(SC-5916)	T-47D	139	../BAM_data/wgEncodeUwDgfT47dAln.bam
26	E2F6	E2F6	HeLa-S3	390	../BAM_data/wgEncodeUwDnaseHelas3Aln.bam
27	FOXA1	FOXA1_(SC-101058)	A549	7	../BAM_data/wgEncodeUwDgfA549Aln.bam
28	FOXA1	FOXA1_(SC-6553)	ECC-1	7	../BAM_data/wgEncodeOpenChromDnaseEcc1Est10nm30mAln.bam
29	FOXA1	FOXA1_(SC-6553)	T-47D	7	../BAM_data/wgEncodeUwDgfT47dAln.bam
30	GATA3	GATA3_(SC-268)	T-47D	1019	../BAM_data/wgEncodeUwDgfT47dAln.bam
31	GR	GR	ECC-1	696	../BAM_data/wgEncodeOpenChromDnaseEcc1Est10nm30mAln.bam
32	HDAC2	HDAC2_(SC-6296)	H1-hESC	391	../BAM_data/wgEncodeOpenChromDnaseH1hescAln.bam
33	HDAC2	HDAC2_(SC-6296)	HepG2	391	../BAM_data/wgEncodeUwDgfHepg2Aln.bam
34	JunD	JunD	GM12878	932	../BAM_data/wgEncodeUwDnaseGm12878Aln.bam
35	JunD	JunD	K562	932	../BAM_data/wgEncodeUwDgfK562Aln.bam
36	MafK	MafK_(ab50322)	HeLa-S3	936	../BAM_data/wgEncodeUwDnaseHelas3Aln.bam
37	MafK	MafK_(ab50322)	K562	936	../BAM_data/wgEncodeUwDgfK562Aln.bam
38	Max	Max	A549	59	../BAM_data/wgEncodeUwDgfA549Aln.bam
39	Max	Max	GM12878	59	../BAM_data/wgEncodeUwDnaseGm12878Aln.bam
40	Max	Max	HeLa-S3	59	../BAM_data/wgEncodeUwDnaseHelas3Aln.bam
41	Max	Max	HepG2	59	../BAM_data/wgEncodeUwDgfHepg2Aln.bam
42	NRSF	NRSF	A549	466	../BAM_data/wgEncodeUwDgfA549Aln.bam
43	NRSF	NRSF	GM12878	466	../BAM_data/wgEncodeUwDnaseGm12878Aln.bam
44	NRSF	NRSF	H1-hESC	466	../BAM_data/wgEncodeOpenChromDnaseH1hescAln.bam
45	NRSF	NRSF	HeLa-S3	466	../BAM_data/wgEncodeUwDnaseHelas3Aln.bam
46	NRSF	NRSF	K562	466	../BAM_data/wgEncodeUwDgfK562Aln.bam
47	p300	p300	A549	140	../BAM_data/wgEncodeUwDgfA549Aln.bam
48	p300	p300	H1-hESC	140	../BAM_data/wgEncodeOpenChromDnaseH1hescAln.bam
49	p300	p300_(SC-584)	HeLa-S3	140	../BAM_data/wgEncodeUwDnaseHelas3Aln.bam
50	p300	p300	T-47D	140	../BAM_data/wgEncodeUwDgfT47dAln.bam
51	Pol2(phosphoS2)	Pol2(phosphoS2)	HeLa-S3	395	../BAM_data/wgEncodeUwDnaseHelas3Aln.bam
52	Pol2(phosphoS2)	Pol2(phosphoS2)	HepG2	395	../BAM_data/wgEncodeUwDgfHepg2Aln.bam
53	Pol2	Pol2	ECC-1	718	../BAM_data/wgEncodeOpenChromDnaseEcc1Est10nm30mAln.bam
54	Rad21	Rad21	HeLa-S3	735	../BAM_data/wgEncodeUwDnaseHelas3Aln.bam
55	Rad21	Rad21	SK-N-SH_RA	735	../BAM_data/wgEncodeUwDgfSknshraAln.bam
56	STAT1	STAT1	GM12878	137	../BAM_data/wgEncodeUwDnaseGm12878Aln.bam
57	STAT1	STAT1	HeLa-S3	137	../BAM_data/wgEncodeUwDnaseHelas3Aln.bam
58	STAT3	STAT3	GM12878	319	../BAM_data/wgEncodeUwDnaseGm12878Aln.bam
59	STAT3	STAT3	HeLa-S3	319	../BAM_data/wgEncodeUwDnaseHelas3Aln.bam
60	TBLR1	TBLR1_(ab24550)	GM12878	140	../BAM_data/wgEncodeUwDnaseGm12878Aln.bam
61	TCF7L2	TCF7L2	HepG2	978	../BAM_data/wgEncodeUwDgfHepg2Aln.bam
62	TCF7L2	TCF7L2	MCF-7	978	../BAM_data/wgEncodeUwDnaseMcf7Aln.bam
63	USF-1	USF-1	GM12878	93	../BAM_data/wgEncodeUwDnaseGm12878Aln.bam
64	USF-1	USF-1	HepG2	93	../BAM_data/wgEncodeUwDgfHepg2Aln.bam
65	USF-1	USF-1	K562	93	../BAM_data/wgEncodeUwDgfK562Aln.bam
66	YY1	YY1	GM12892	95	../BAM_data/wgEncodeOpenChromDnaseGm12892Aln.bam
67	YY1	YY1_(SC-281)	H1-hESC	95	../BAM_data/wgEncodeOpenChromDnaseH1hescAln.bam
68	ZNF274	ZNF274	GM12878	973	../BAM_data/wgEncodeUwDnaseGm12878Aln.bam
69	ZNF274	ZNF274	HepG2	973	../BAM_data/wgEncodeUwDgfHepg2Aln.bam
