# Supplementary material for: Imputation for transcription factor binding predictions based on deep learning
Source: PLoS Comput Biol. 2017 Feb 24;13(2):e1005403. doi: 10.1371/journal.pcbi.1005403 (PMC5345877; doi:10.1371/journal.pcbi.1005403)
Supplement: S4 Table — (TXT) [file pcbi.1005403.s004.txt]

CistromeID GSM TF CellTYpe PeakCounts
371	GSM575229	HNF4A	Caco-2	40870
2279	GSM699988	E2F1	MCF-7	46189
2296	GSM594603	ERALPHA	MCF-7	85422
9230	GSM699729	CBX3	HCT-116	41056
33174	GSM894061	CMYC	U87	29516
33713	GSM896985	POU5F1	BJ	87281
36878	GSM929090	P300	IMR90	70349
37354	GSM1010723	CJUN	A549	45854
41735	GSM1176699	GR	HEK293	47056
42255	GSM1233869	CTCF	GM10847	45359
46038	GSM1003631	MXI1	SK-N-SH	56154
46085	GSM1010842	TCF12	ECC-1	50670
46141	GSM1010760	CREB1	GM12878	70209
46231	GSM1010808	CREB1	HepG2	67934
46259	GSM1010843	PU.1	HL-60	117543
46342	GSM1010897	YY1	SK-N-SH	50061
54574	GSM1495182	HSF1	U2OS	32830
46335	GSM1010781	SIN3A	PFSK-1	41206
55321	GSM1617408	FOXA2	Caco-2	53817
46309	GSM1010837	NR2F2	MCF-7	77064
