# Supplementary material for: Imputation for transcription factor binding predictions based on deep learning
Source: PLoS Comput Biol. 2017 Feb 24;13(2):e1005403. doi: 10.1371/journal.pcbi.1005403 (PMC5345877; doi:10.1371/journal.pcbi.1005403)
Supplement: S5 Table — (XLSX) [file pcbi.1005403.s005.xlsx]

## Sheet: 工作表1
SNP	Allele(hg38Ref/Mut)	Supported by literature	Literature evidence	TFImpute prediction	Citation	Existance of related TF-cell pairs in our training dataset
rs10757278	A/G	Success	The CAD risk alleles (G) of SNPs rs10811656 and rs10757278 are located in one of these enhancers and disrupt a binding site for STAT1. Lymphoblastoid cell lines (NA12156 and NA10839) homozygous for the CAD risk haplotype show no binding of STAT1, and in lymphoblastoid cell lines (NA12750 and NA10847) homozygous for the CAD non-risk haplotype, binding of STAT1 inhibits CDKN2BAS (also known as CDKN…	Decreased binding affinity in most of cell lines including almost all the GM cell lines.	9p21 DNA variants associated with coronary artery disease impair interferon-γ signalling response.	We have ChIP-seq for STAT1 in Hela, K562 and GM12878
rs12740374	G/T	Success	The T allele creates a binding site for C/EBP in liver	C/EBP binding affinity increases significantly on the T allele compared with C allele in HepG2	From noncoding variant to phenotype via SORT1 at the 1p13 cholesterol locus	We have CEBP/HepG2 ChIPseq data
rs2981578	C/T	Fail	The risk-associated allele (C) is preferably bind by FoxA1 and RUNX2 in MCF-7	The binding of FoxA1 does not change if the input sequence at the SNP location were changed from C to T. RUNX2 is not in our TF list	Fine-Scale Mapping of the FGFR2 Breast Cancer Risk Locus: Putative Functional Variants Differentially Bind FOXA1 and E2F1	We don't have FoxA1 and RUNX3 ChIPseq data in MCF-7
rs4784227	C/T	Success	rs4784227(T) increases FoxA1 binding in breast cancer	Bind affinity of FoxA1increases slightly in MCF-7 when the nucleotide is changed from C to T.	Breast cancer risk–associated SNPs modulate the affinity of chromatin for FOXA1 and alter gene expression	We don't have FoxA1 ChIPseq data in MCF-7
rs4953223	C/T	Success	T allele of rs4953223 is strongly associated with low DNase I sensitivity, disrupting the binding motif of NF-kB in Yoruba lymphoblastoid cell lines	NF-kB has decreased binding affinity if the DNA sequence at rs4953223 is changed from C to T in many lymphoblastoid cell lines.	DNaseI sensitivity QTLs are a major determinant of human expression variation	We have 84 datasets (70 factors) for GM12878, 8 (6) for GM12891, and 7 (5) for GM12892.
rs6983267	G/T	Fail	In colorectal cancer (CRC) cell line LS174T, The risk allele (G) allele was significantly overrepresented in TCF7L2 immunoprecipated DNA, but not in the input (P=1.14×10−5), demonstrating differential and increased binding of TCF7L2 to the risk allele at rs6983267	From G to T, Binding affinity of TCF7L2 almost does not change in two CRC cell line Caco-2 and HCT-116	The 8q24 cancer risk variant rs6983267 demonstrates long-range interaction with MYC in colorectal cancer	We have TCF7L2 ChIP-seq data in HCT-116, HEK293, HeLa-S3, HepG2, MCF-7, PANC-1, but not Caco-2
rs11257655	C/T	Fail	Using electromobility shift and supershift assays we demonstrated that the rs11257655 risk allele (T) showed allele-specific binding to FOXA1 and FOXA2 in HepG2 liver hepatocellular carcinoma cells	Binding affinity of FoxA1 and FoxA2 is predicted to have no change.	Identification of a regulatory variant that binds FOXA1 and FOXA2 at the CDC123/CAMK1D type 2 diabetes GWAS locus.	We have 5 dataset for FOXA1 and 1 dataset for FOXA2
rs7903146	C/T	Success	Functional studies showed that the rs7903146 T allele is less prone to be bound by protein factors than the C allele in 3T3-L1, HepG2 and beta-TC3 cell lines. In the HepG2 cell lines, the transcription factor GATA3 was identified as one of the complexes binding to the C allele by gel supershift analysis.	From C to T, Binding affinity of GATA3 decreases slightly in HepG2.	Effects of TCF7L2 polymorphisms on obesity in European populations.	We have no GATA3 ChIPseq data in HepG2
rs4846913	A/C	Success	Using electrophoretic mobility shift assays, we observed differential CEBPB binding to rs4846913, and we confirmed this binding in a native chromatin context by performing chromatin-immunoprecipitation (ChIP) assays in HepG2 and Huh-7 cell lines of differing genotypes. We also observed more protein binding to the A allele than to the C allele of rs4846913	From A to C, Binding affinity of CEBPB decreases in HepG2.	Multiple Hepatic Regulatory Variants at the GALNT2 GWAS Locus Associated with High-Density Lipoprotein Cholesterol.	We have CEBPB ChIPseq data in HepG2
rs3754048	C/G	Success	The EMSA revealed an increased binding of the transcription factor Yin Yang 1 (YY1) to allele G. To confirm which transcription factor was involved in forming the specific band, we performed supershift experiments by adding AP1, AP4, USF-1, or YY1 antibodies to the binding reactions (Fig. 5D). The addition of YY1 antibody weakened the G allele-specific band and supershifted a DNA–protein complex …	Binding affinity of YY1show very weak increases from C to G in HEK293	The -980C/G polymorphism in APH-1A promoter confers risk of Alzheimer's disease.	We have YY1 ChIPseq data in HepG2

## Sheet: 工作表2
SNP	Allele(hg38Ref/Mut)	Supported by literature	Literature evidence	TFImpute prediction	Citation	Existance of related TF-cell pairs in our training dataset
	chr11:47227430 A	In human HepG2 hepatoma cells, the rare chr11:47227430 A allele disrupted FOXA1 binding			24951664
		We show that FOXA2 transcription factor binding sites are enriched at lipid-associated loci and experimentally validate that alleles of one such proxy SNP located near the FOXA2 target gene BIRC5 show allelic differences in FOXA2-DNA binding and enhancer activity.			24997396
		To assess the biological relevance of imbalance predictions, we used electrophoretic mobility shift assays to functionally test for predicted allelic differences in CREB1 binding in the GM12878 lymphoblast cell line. Six of nine tested variants exhibited allelic differences in binding.			26210163
rs12203592	C/T	Unclear	TFAP2A binds with higher affinity to the ancestral C allele than to the T in melan-Ink4a-Arf, SK-MEL-28, HEK293T and NCI-H295R.	Binding affinity of TFAP2A (AP-2alpha) has no change in almost all the cell lines including HEK293T. We don't have HEK293 cell line
